# Supplementary material for: Freshwater ecotoxicity characterization factors for PFASs
Source: Integr Environ Assess Manag. 2025 Jan 6;21(1):208–19. doi: 10.1093/inteam/vjae013 (PMC11984296; doi:10.1093/inteam/vjae013)
Supplement: vjae013_Supplementary_Data [file vjae013_supplementary_data.xlsx]

## Sheet: Contents
	Supplementary material to:
	Freshwater ecotoxicity characterization factors for PFAS substances
	Rahul Aggarwala
	aEnvironmental Systems Analysis, Chalmers University of Technology, Vera Sandbergs Allé 8, 41296, Gothenburg, Sweden
	* Corresponding author. E-mail address: rahula@chalmers.se
	Contents								Description
	Table S1. Calculated EFs in the aquatic ecosystem								It provides information about the Effect Factors (EFs) calculated in this study based on HC50EC50eq and HC20EC10eq. Along with the EFs, the number of ecotoxicity data points, the number of species, and the associated number of species groups used in the calculations are given. This information will help the reader understand the quality of the EFs calculated based on the diversity of the availabl…
	Table S2. Calculated mid-point CFs in the freshwater compartment								It provides detailed information about the Midpoint Ecotoxicity Characterization Factor calculated in this study with USEtox model (version 2.13) and PFAS-adapted USEtox model (version 2.13), using the Effect Factors (EFs) as calculated in Table S1
	Table S3. USEtox input data, CF (HC20EC10eq)								It provides input data used with the USEtox model (version 2.13) for calculating the Midpoint Ecotoxicity Characterization Factor in this study based on HC20EC10eq
	Table S4. USEtox output data (All ecotoxicity data), CF (HC20EC10eq)								It provides Midpoint Ecotoxicity Characterization Factor results calculated with the USEtox model (version 2.13) based on HC20EC10eq for 367 PFAS chemicals, using experimental ecotoxicity data
	Table S5. USEtox output data (All ecotoxicity data), CF (HC50EC50eq)								It provides Midpoint Ecotoxicity Characterization Factor results calculated with the USEtox model (version 2.13) based on HC50EC50eq for 367 PFAS chemicals, using experimental ecotoxicity data
	Table S6. PFAS-adapted USEtox input data, CF (HC20EC10eq)								It provides input data used with the PFAS-adapted USEtox model (version 2.13) for calculating the Midpoint Ecotoxicity Characterization Factor in this study based on HC20EC10eq
	Table S7. PFAS-adapted USEtox output data (All ecotoxicity data), CF (HC20EC10eq)								It provides Midpoint Ecotoxicity Characterization Factor results calculated with the PFAS-adapted USEtox model (version 2.13) based on HC20EC10eq for 367 PFAS chemicals, using experimental ecotoxicity data
	Table S8. PFAS-adapted USEtox output data (All ecotoxicity data), CF (HC50EC50eq)								It provides Midpoint Ecotoxicity Characterization Factor results calculated with the PFAS-adapted USEtox model (version 2.13) based on HC50EC50eq for 367 PFAS chemicals, using experimental ecotoxicity data
	References:
	Fantke, P., Bijster, M., Guignard, C., Hauschild, M., Huijbregts, M., Jolliet, O., Kounina, A., Magaud, V., Margni, M., McKone, T. E., Posthuma, L., Rosenbaum, R., Van de meent, D., & Zelm, R. (2017). USEtox 2.0 : Documentation (Version 1). https://usetox.org/
	Saouter, E., Biganzoli, F., Ceriani, L., Versteeg, D., Crenna, E., Zampori, L., Sala, S., & Pant, R. (2018). Environmental footprint: update of life cycle impact assessment methods-ecotoxicity freshwater, human toxicity cancer, and non-cancer (978-92-79-98183-8).
	USEtox. (2023). USEtox (corrective release 2.13) | USEtox®. https://usetox.org/model/download/usetox2.13

## Sheet: Table S1
S.No.	CASRN	DTXSID	All ecotoxicity data in this study					USEtox database (version 2.01)	Saouter et al. (2018)
			Ecotoxicity datapoints Count	Number of species	Number of species groups	EF (HC50EC50eq) [PAF m³ kg⁻¹]	EF (HC20EC10eq) [PAF m³ kg⁻¹]	EF (HC50EC50eq), USEtox [PAF m³ kg⁻¹]	EF (HC20EC10eq), JRC Technical Report [PAF m³ kg⁻¹]
1	302578-97-8	DTXSID801019547	27	9	6	11346.3	72984
2	23282-60-2	DTXSID701009917	4	1	1	462.954	2733.99
3	880635-03-0	DTXSID601014896	14	1	1	137.048	784.719
4	439680-77-0	DTXSID501019681	38	2	2	123292	298751
5	302578-96-7	DTXSID301019554	23	9	6	13450.3	82654.7
6	2624-80-8	DTXSID301009915	3	1	1	455.499	2679.78
7	77501-87-2	DTXSID201016276	6	1	1	196.929	922.951
8	95977-29-0	DTXSID90904725	17	6	5	324.122	1750.87		20832
9	130771-95-8	DTXSID90892991	3	1	1	466.276	2758.21
10	82382-12-5	DTXSID90892476	3	1	1	469.934	2784.94
11	40143-76-8	DTXSID90880439	4	1	1	458.973	2705.02
12	30381-98-7	DTXSID90880252	6	2	1	246.173	5332.89
13	57025-76-0	DTXSID90877920	6	2	2	14180.8	25567.9
14	72629-94-8	DTXSID90868151	78	1	1	1605.58	11519
15	812-70-4	DTXSID90382620	10	4	3	247.983	1026.55
16	69004-03-1	DTXSID90219063	20	6	3	39.5144	225.749
17	678-41-1	DTXSID90218051	12	2	1	402356	1.74141e+07
18	375-80-4	DTXSID90190949	16	1	1	3.35788	18.663
19	40143-78-0	DTXSID80879832	14	2	2	442.444	788.166
20	83891-03-6	DTXSID80866540	23	4	2	5538.49	101781
21	176969-34-9	DTXSID80597105	1	1	1	11.3539	29.1136		10.2024
22	80705-13-1	DTXSID80445177	1	1	1	61.8993	346.627
23	151772-59-7	DTXSID80380837	1	1	1	20.0956	163.15
24	144740-53-4	DTXSID80162796	14	1	1	228918	1.54096e+06
25	45298-90-6	DTXSID80108992	780	24	9	450.973	4740.33
26	500776-69-2	DTXSID70896710	36	2	1	196.074	433.015
27	70887-94-4	DTXSID70895723	47	6	5	215.962	624.56
28	13252-13-6	DTXSID70880215	58	2	2	5455.46	2.91734e+06
29	2516-99-6	DTXSID70380740	1	1	1	117.566	670.28
30	65294-16-8	DTXSID70276659	4	1	1	1069.73	6487.81
31	646-83-3	DTXSID70275965	6	1	1	333620	9.1085e+06
32	85068-29-7	DTXSID70234133	4	2	2	194.511	386.472
33	100568-02-3	DTXSID60904656	16	1	1	213456	3.33187e+06
34	1228284-64-7	DTXSID60894826	6	6	4	910.778	8766.24
35	407582-79-0	DTXSID60892983	3	1	1	453.212	2663.19
36	2806-15-7	DTXSID60892443	3	1	1	457.062	2691.13
37	1190931-41-9	DTXSID60882627	34	1	1	74861.3	732139		5
38	73606-19-6	DTXSID60881236	294	3	2	631.51	3431.76
39	205650-69-7	DTXSID60873419	1	1	1	40655.6	48569.8
40	45187-15-3	DTXSID60873015	572	4	3	1272.6	13705.1
41	70887-84-2	DTXSID60825615	34	7	5	128.929	539.285
42	801212-59-9	DTXSID60663110	1	1	1	17.8791	146.422
43	863090-89-5	DTXSID60500450	1	1	1	12.3475	103.942
44	1514-85-8	DTXSID60435930	1	1	1	109.657	623.973
45	284028-89-3	DTXSID60369423	5	1	1	37111	288980
46	27619-94-9	DTXSID50896637	3	1	1	451.885	2653.57
47	143701-75-1	DTXSID50894951	3	2	2	1316.43	4413.38		22470.8
48	1207727-04-5	DTXSID50894815	12	2	2	88.2674	327.734
49	630402-22-1	DTXSID50893449	4	1	1	456.994	2690.63
50	98789-57-2	DTXSID50893308	3	1	1	452.597	2658.73
51	2250081-67-3	DTXSID50892452	3	1	1	458.955	2704.88
52	59587-38-1	DTXSID50880511	12	2	2	10.6886	29.5161
53	335-24-0	DTXSID50880117	13	1	1	37.734	113.112
54	120067-83-6	DTXSID50869644	43	14	3	721197	1.32191e+06
55	380885-65-4	DTXSID50743995	1	1	1	33.1345	134.295
56	4021-47-0	DTXSID50635462	38	1	1	986.375	6951.69
57	57677-95-9	DTXSID50561590	11	2	1	634076	3.40589e+07
58	53826-12-3	DTXSID50472556	29	5	5	51.9087	263.782
59	27854-31-5	DTXSID50451109	64	6	5	161.851	553.354
60	137780-69-9	DTXSID50381073	1	1	1	23.6382	189.608
61	330562-41-9	DTXSID50375114	40	1	1	82.8166	470.747
62	335-70-6	DTXSID50335975	15	1	1	26.085	147.575
63	307-78-8	DTXSID50184728	1	1	1	64.5287	76.2291
64	70609-44-8	DTXSID40896707	5	2	1	287.02	734.942
65	45285-51-6	DTXSID40892486	21	3	2	203.522	1480.35
66	53826-13-4	DTXSID40892325	80	8	5	306.497	1444.57
67	335-95-5	DTXSID40880025	156	4	2	14.7967	21.4472
68	52299-26-0	DTXSID40879833	19	2	2	558.024	1142.09
69	425670-75-3	DTXSID40873417	13	3	1	159.751	1143.09
70	849818-58-2	DTXSID40457312	6	1	1	7.42051	15.4907
71	2806-24-8	DTXSID40440941	3	1	1	454.792	2674.65
72	370-86-5	DTXSID40190494	1	1	1	6326.06	40324.3
73	62037-80-3	DTXSID40108559	29	3	3	221.046	6221.15
74	57226-68-3	DTXSID30972680	22	3	2	1254.86	2437.24
75	1003318-67-9	DTXSID30893604	3	3	3	1251.47	2858.64		565.848
76	114519-85-6	DTXSID30892995	4	1	1	451.282	2649.2
77	144965-22-0	DTXSID30892990	3	1	1	475.71	2827.23
78	29311-67-9	DTXSID30892354	4	1	1	38.3666	211.99
79	757124-72-4	DTXSID30891564	1	1	1	56.5424	315.828
80	151772-58-6	DTXSID30382063	1	1	1	13.1626	110.278
81	406-93-9	DTXSID30380367	1	1	1	108.434	616.818
82	375-50-8	DTXSID30190948	26	3	3	223.882	2916.74
83	439680-76-9	DTXSID20891316	28	2	2	526326	1.13318e+07
84	914637-49-3	DTXSID20874028	6	2	2	62.2685	375.018
85	114247-09-5	DTXSID20872286	46	5	5	878.554	38081.6
86	725-89-3	DTXSID20222808	7	1	1	2.96012	5.42819
87	394730-71-3	DTXSID20192613	3	1	1	2611.9	6875.54
88	330-12-1	DTXSID20186633	3	1	1	8.38238	27.9654
89	25366-23-8	DTXSID20180010	4	2	2	170.001	1072.87	13.5147	45.0492
90	460-37-7	DTXSID10963475	3	1	1	2.28805	6.74368
91	951659-40-8	DTXSID10872811	26	8	4	2836.4	17052.8		13243.1
92	100568-03-4	DTXSID10872290	15	1	1	223605	3.74919e+06
93	128621-72-7	DTXSID10869766	3	2	2	1754.12	5137.73		3121.1
94	166812-75-5	DTXSID10706248	7	2	2	1252.32	7640.02
95	2355-31-9	DTXSID10624392	3	1	1	453.877	2668.01
96	29081-56-9	DTXSID9067435	3	1	1	17.9432	127.799
97	22898-01-7	DTXSID9066837	4	1	1	0.107993	1.29312
98	144740-54-5	DTXSID9058311	6	4	4	3689.73	168809		88538.7
99	658066-35-4	DTXSID9058151	49	15	6	248.481	925.748		801.48
100	372137-35-4	DTXSID9058072	28	10	4	114.719	784.486
101	106917-52-6	DTXSID9057929	1	1	1	2987.98	18650.5
102	117428-22-5	DTXSID9047542	67	14	8	7598.72	26348.4		93306.9
103	42874-01-1	DTXSID9042205	1	1	1	197.158	916.974
104	76-05-1	DTXSID9041578	140	11	5	6.61754	58.5084		26.9577
105	29091-05-2	DTXSID9040265	54	12	3	1180.49	2941.81	890.335	2967.78
106	94125-34-5	DTXSID9034868	34	13	6	532.617	22346.4	1978.36	9476.09
107	134605-64-4	DTXSID9034365	45	11	5	4677.45	70945.6		588144
108	33245-39-5	DTXSID9032614	58	10	5	10196.6	161030	30012.1	100040
109	122453-73-0	DTXSID9032533	106	9	4	43208.4	97052.7
110	97886-45-8	DTXSID9032379	57	11	4	1820.18	7549.71	4578.15	27478.2
111	374-07-2	DTXSID9027150	5	4	3	59.4593	188.268
112	98-16-8	DTXSID9024512	15	2	2	125.281	623.29	59.5211	609.023
113	29553-26-2	DTXSID9022283	2	1	1	3.22955	30.0372
114	393-39-5	DTXSID9022029	2	1	1	53.1123	401.142
115	82657-04-3	DTXSID9020160	489	34	4	704793	2.20992e+06	1.38149e+06	9.64852e+07
116	308-24-7	DTXSID8075384	1	1	1	331.973	2552.38
117	2706-91-4	DTXSID8062600	7	1	1	182.083	1089.19
118	422-64-0	DTXSID8059970	15	4	4	54.9484	285.116
119	377-38-8	DTXSID8059928	1	1	1	86.474	488.796
120	375-92-8	DTXSID8059920	8	1	1	162.574	982.523
121	72619-32-0	DTXSID8058249	40	7	5	856.77	7371.45		20832
122	400882-07-7	DTXSID8058089	1	1	1	2317.54	10876.7		3123.59
123	1652-63-7	DTXSID8051419	2	1	1	178.349	833.69
124	2058-94-8	DTXSID8047553	76	8	5	712.961	15909.5
125	28523-86-6	DTXSID8046614	13	4	3	23.6072	30.1987
126	137641-05-5	DTXSID8044339	17	6	5	11524.8	78313.7		810088
127	23576-23-0	DTXSID8042133	2	1	1	897.339	4333.29
128	383-63-1	DTXSID8041959	2	1	1	0.222911	2.52914	0.1	11.7519
129	50594-67-7	DTXSID8041583	6	2	2	43405.6	130202
130	3825-26-1	DTXSID8037708	327	14	6	23.1168	329.475
131	2795-39-3	DTXSID8037706	1940	67	9	169.619	1129.07
132	112281-77-3	DTXSID8034956	73	14	6	573.547	2435.24		2589.34
133	179101-81-6	DTXSID8034875	32	13	6	2842.96	39014.7		10707
134	129630-19-9	DTXSID8034871	46	12	5	6694.74	61025
135	158062-67-0	DTXSID8034611	55	12	6	18.1357	46.4215		44.6883
136	52806-53-8	DTXSID8033562	1	1	1	357.143	1359.95
137	63333-35-7	DTXSID8032590	12	3	2	19999.7	96942.5
138	86209-51-0	DTXSID8032463	42	12	5	332.083	5874.12	3587.1	87.8506
139	55283-68-6	DTXSID8032386	58	9	4	6150.96	19049.8	28679.8	95599.4
140	335-67-1	DTXSID8031865	1602	58	10	85.188	970.922
141	375-95-1	DTXSID8031863	462	17	9	74.97	922.711
142	307-55-1	DTXSID8031861	143	8	4	511.407	11784.5
143	27314-13-2	DTXSID8024234	281	17	6	367.627	3021.67	985.112	3283.71
144	66332-96-5	DTXSID8024109	100	24	7	160.964	854.42	149.739	811.69
145	59756-60-4	DTXSID8024107	644	50	7	1223.54	13390.4	247.084	823.615
146	454-89-7	DTXSID8022032	23	1	1	823.098	5073.88	809.761	2699.2
147	2164-17-2	DTXSID8020628	221	28	6	142.789	994.881	737.218	897.525
148	50598-28-2	DTXSID7068556	3	1	1	453.13	2662.59
149	352-87-4	DTXSID7059856	7	2	2	62.7901	304.862
150	881685-58-1	DTXSID7058208	14	1	1	421.119	4335.78		51088.7
151	98-17-9	DTXSID7052658	4	1	1	163.643	723.126	90.9091	303.03
152	422556-08-9	DTXSID7044344	19	9	6	374.628	9105.81		1185.97
153	69806-34-4	DTXSID7042019	11	5	4	12.1812	78.0446
154	355-46-4	DTXSID7040150	45	5	3	184.441	879.078
155	1478-61-1	DTXSID7037717	344	6	4	1136.24	7196.85
156	102851-06-9	DTXSID7037555	32	11	3	711082	3.98152e+06	263008	1.4721e+07
157	15457-05-3	DTXSID7037553	15	7	3	407.479	2103.45	161.822	539.407
158	53780-34-0	DTXSID7034709	6	2	1	3.16824	10.0513
159	239110-15-7	DTXSID7034624	40	14	5	468.035	3549.12		9713.71
160	91465-08-6	DTXSID7032559	836	78	10	554376	6.6531e+06	1.45979e+07	4.2391e+08
161	62924-70-3	DTXSID7032553	95	15	5	8875.59	96585.8	30660.9	211290
162	79622-59-6	DTXSID7032551	265	38	10	5100.72	21264	10385.6	34413.7
163	13311-84-7	DTXSID7032004	208	13	5	1395.33	12849.3	621.13	2070.43
164	678-39-7	DTXSID7029904	58	4	1	197.401	1400.16
165	50594-77-9	DTXSID7028019	6	3	3	1504.38	6090.55
166	24448-09-7	DTXSID7027831	1	1	1	2.32111	13.6303
167	76-38-0	DTXSID7025556	10	2	2	4.31967	28.9056	21.2517	70.8391
168	42874-03-3	DTXSID7024241	221	23	6	2495.48	23697.1	2499.4	36526.4
169	77501-63-4	DTXSID7024160	30	7	2	3178.35	27339.4		83377.2
170	72178-02-0	DTXSID7024112	33	11	4	108.931	3193.43	4.37321	14.5774
171	69409-94-5	DTXSID7024110	109	11	3	321107	1.38922e+06	2.22984e+06	1.66252e+06
172	62476-59-9	DTXSID7023853	52	13	5	74.6847	643.474	14.0955	266.568
173	54910-89-3	DTXSID7023067	318	26	9	991.433	28090.4
174	530-78-9	DTXSID7023063	3	2	2	22.1674	279.221		1020.41
175	88-30-2	DTXSID7021788	1727	72	8	213.212	1096.71	87.6922	292.307
176	56296-78-7	DTXSID7020635	449	40	7	2962.28	59394.3
177	120068-36-2	DTXSID6074750	31	12	3	1.40437e+06	1.40123e+06
178	39634-42-9	DTXSID6068191	3	1	1	130.094	572.017
179	27619-97-2	DTXSID6067331	12	4	3	12.1748	37.8278
180	2706-90-3	DTXSID6062599	24	5	4	64.1009	263.602
181	907204-31-3	DTXSID6058215	36	10	7	331.568	3136.51		6651.56
182	581809-46-3	DTXSID6058134	22	2	2	1089.11	4039.58		30574.7
183	183675-82-3	DTXSID6058005	80	12	5	666.996	2520.53		3042.96
184	122454-29-9	DTXSID6041503	25	7	4	87607.1	444458
185	139968-49-3	DTXSID6040373	24	10	5	781.312	10813		130207
186	122836-35-5	DTXSID6032645	47	11	4	268.733	3247.61	838.335	2987.83
187	68085-85-8	DTXSID6023997	27	7	4	345555	1.16163e+06	459098	2.55432e+06
188	67485-29-4	DTXSID6023868	92	15	5	9698.71	65964.8	71208	237360
189	355-68-0	DTXSID5075232	1	1	1	331.973	2552.38
190	56773-42-3	DTXSID5069128	47	4	3	178.088	1023.89		95.1834
191	2991-50-6	DTXSID5062760	3	1	1	453.392	2664.5
192	355-02-2	DTXSID5059874	1	1	1	331.973	2552.38
193	96525-23-4	DTXSID5058228	15	5	4	2968.24	30201.5		9168.38
194	72850-64-7	DTXSID5052468	22	1	1	4952.86	31508.2
195	335104-84-2	DTXSID5047037	43	14	7	126.483	911.837		47485.2
196	333-36-8	DTXSID5046516	10	2	1	13.5607	102.19
197	647-42-7	DTXSID5044572	119	8	4	185.295	651.521		309.247
198	71422-67-8	DTXSID5041772	2	1	1	2.23607e+07	6.82621e+06
199	116714-46-6	DTXSID5034773	63	10	5	19072.6	699239
200	141112-29-0	DTXSID5034723	40	13	6	2764.41	30473.5	927.37	6250
201	103055-07-8	DTXSID5034357	266	40	6	42182.8	251989		420770
202	64628-44-0	DTXSID5034355	22	10	3	531494	1.41343e+06	100000	1.5625e+07
203	79538-32-2	DTXSID5032577	88	11	4	1.26961e+06	7.13685e+06	2.30616e+06	3.26085e+07
204	375-73-5	DTXSID5030030	41	3	2	51.6833	592.081
205	354-58-5	DTXSID5027148	3	3	3	89.023	237.621
206	328-84-7	DTXSID5027142	18	4	2	872.347	3552.98
207	307-35-7	DTXSID5027140	7	2	1	420.694	16729.8
208	73-48-3	DTXSID5022647	4	1	1	118.666	190.656
209	375-22-4	DTXSID4059916	107	6	4	7.95696	43.6946
210	375-01-9	DTXSID4059914	3	1	1	1.05266	2.70508
211	336-08-3	DTXSID4059833	1	1	1	62.237	348.571
212	272451-65-7	DTXSID4047672	97	14	5	1934.58	12129.5		140278
213	70-00-8	DTXSID4046602	2	1	1	8.9767	222.453
214	83164-33-4	DTXSID4041494	12	8	5	23726.3	71598.8	22.6089	184749
215	34455-29-3	DTXSID4041284	50	1	1	61.8115	361.56
216	53230-10-7	DTXSID4037168	4	1	1	32447.1	96843
217	120068-37-3	DTXSID4034609	581	51	7	56095.7	347948	24760.5	1.55112e+06
218	141517-21-7	DTXSID4032580	215	23	8	4790.48	42332.3
219	128639-02-1	DTXSID4032532	84	18	6	838.665	6502.19	2577.08	1235.98
220	63734-62-3	DTXSID4028121	4	2	1	62.6774	599.127
221	151-67-7	DTXSID4025371	8	2	2	4.52223	23.4595	14.7403	49.1342
222	129453-61-8	DTXSID4022369	118	9	4	2554.02	74762.5
223	368-77-4	DTXSID4022026	2	1	1	33.9153	264.839	20.9644	69.8812
224	1582-09-8	DTXSID4021395	606	69	9	2020.01	16522.5	11534.2	178218
225	67906-42-7	DTXSID3070830	1	1	1	211.511	459.141
226	376-06-7	DTXSID3059921	13	3	2	539.985	38340.3
227	2709-56-0	DTXSID3058749	1	1	1	54.737	88.9119
228	61718-82-9	DTXSID3042558	67	7	3	2976.25	7123.34
229	101007-06-1	DTXSID3041584	10	3	3	5.1566e+06	1.65476e+07		4.24307e+07
230	144171-61-9	DTXSID3040801	10	3	3	21498.3	29013
231	754-91-6	DTXSID3038939	97	3	1	374.096	4451.55
232	3871-99-6	DTXSID3037709	64	6	3	30.2818	188.851
233	29420-49-3	DTXSID3037707	78	8	5	4.01351	35.8723
234	188489-07-8	DTXSID3034618	38	11	5	2053.6	14654.7
235	181274-17-9	DTXSID3034614	16	7	4	18.7523	67.9119
236	69806-50-4	DTXSID3034612	102	15	4	661.255	3290.42	429.717	3059.29
237	104040-78-0	DTXSID3034610	71	14	7	657.658	9090.88		3275.06
238	53780-36-2	DTXSID3034298	9	5	4	36.9074	164.619
239	63612-50-0	DTXSID3034165	3	1	1	203.01	1175.27
240	86479-06-3	DTXSID3032620	111	18	3	28930	422486
241	1763-23-1	DTXSID3031864	796	34	8	284.319	6202.62
242	307-24-4	DTXSID3031862	162	10	6	6.73548	112.886
243	335-76-2	DTXSID3031860	187	15	8	113.829	1795.32
244	56425-91-3	DTXSID3024108	80	14	5	553.578	1866.23	146.586	426.282
245	1861-40-1	DTXSID3023899	97	22	8	1291.76	7838.43	2427.06	10161.7
246	447-60-9	DTXSID3022031	2	1	1	38.0549	294.631	23.6967	78.9889
247	26675-46-7	DTXSID3020752	10	3	3	41.5241	40.0909
248	402-45-9	DTXSID2075392	15	3	2	59.568	104.672
249	70225-14-8	DTXSID2072049	5	1	1	17.4126	125.058
250	874967-67-6	DTXSID2058207	38	12	6	271.456	1438.55		1587.54
251	365400-11-9	DTXSID2044343	37	11	5	58.5651	346.37
252	54739-18-3	DTXSID2044002	52	9	4	597.194	7780.02
253	9036-19-5	DTXSID2042309	62	13	5	150.91	702.708
254	14255-88-0	DTXSID2041969	13	3	1	3634.51	5894.62
255	83601-83-6	DTXSID2034750	5	3	2	17.9787	46.3253
256	142459-58-3	DTXSID2032552	60	12	5	740.306	9601.35	1918.05	143382
257	126535-15-7	DTXSID2032502	32	9	5	2407.09	38399	445.063	15.6513
258	68694-11-1	DTXSID2032500	82	16	5	1440.57	3965.22	384.575	1281.92
259	29457-72-5	DTXSID2032421	15	4	2	62.8056	306.867
260	131341-86-1	DTXSID2032398	64	14	8	2028.87	7583.99	1931.89	24258.2
261	98-08-8	DTXSID2024589	10	3	3	147.957	393.376	287.356	957.854
262	90357-06-5	DTXSID2022678	16	1	1	1715.79	13762.9
263	67905-19-5	DTXSID1070800	4	2	1	4648.75	129304
264	31506-32-8	DTXSID1067629	3	1	1	453.691	2666.67
265	16517-11-6	DTXSID1066071	5	2	1	4755.34	133352
266	2043-47-2	DTXSID1062122	12	3	2	116.567	696.464
267	434-64-0	DTXSID1059993	4	2	2	33.6541	500.585
268	167465-36-3	DTXSID1057662	4	1	1	292.081	1082.6
269	440-17-5	DTXSID1045085	1	1	1	24.5155	133.769
270	101463-69-8	DTXSID1041978	7	4	3	586527	8.43897e+06		2.94349e+07
271	23576-24-1	DTXSID1041841	11	2	1	129.542	185.365
272	375-85-9	DTXSID1037303	36	7	5	6.62518	51.6897
273	108731-70-0	DTXSID1034921	37	8	3	21.705	325.648
274	76703-62-3	DTXSID1034501	155	21	5	3.43522e+06	1.61951e+07		6.90213e+08
275	29091-21-2	DTXSID1034210	36	7	3	962.864	7280.15	901.242	3004.14
276	173584-44-6	DTXSID1032690	137	24	6	3191.05	14329.3	2638.36	11279.7
277	4151-50-2	DTXSID1032646	52	6	2	144.445	1167.32
278	117718-60-2	DTXSID1032488	46	11	5	861.647	4754.63	1569.31	20520.5
279	2357-47-3	DTXSID1022184	2	1	1	52.2825	395.337
280	920-66-1	DTXSID1022134	2	1	1	7.31197	63.9979	4.09836	13.6612
281	811-97-2	DTXSID1021324	2	1	1	2.97508	15.3028		15.7637
282	13838-16-9	DTXSID1020562	6	2	1	7.81676	12.6018
283	146-56-5	DTXSID00892922	1	1	1	64.6647	1012.07
284	83329-89-9	DTXSID00892447	3	1	1	458.186	2699.3
285	13252-14-7	DTXSID00892442	2	1	1	1753.39	10782.3
286	70887-88-6	DTXSID00892326	21	5	4	80.8227	380.953
287	958445-44-8	DTXSID00874026	3	1	1	45.7815	254.214
288	114247-06-2	DTXSID00872289	24	3	3	1354.29	7458.36
289	87648-90-6	DTXSID00861052	40	2	2	296824	6.2027e+06
290	654-66-0	DTXSID0074978	44	23	6	341.967	1597.23
291	946578-00-3	DTXSID0074687	3	1	1	10850	21574		1922.14
292	2923-18-4	DTXSID0062715	60	6	3	2.63354	11.9145
293	507-63-1	DTXSID0060147	19	1	1	582.724	3338.56
294	355-80-6	DTXSID0059879	13	2	2	8.81809	13.5241
295	958647-10-4	DTXSID0058225	7	4	3	5956.97	54052.9		28194.5
296	83066-88-0	DTXSID0058194	15	3	2	39.6774	108.637		49.2077
297	97986-18-0	DTXSID00553364	1	1	1	25853.1	113924
298	205650-65-3	DTXSID0043719	4	3	3	31051.1	25469
299	61213-25-0	DTXSID0041987	11	5	5	2989.99	13238.6	233.015	92854.2
300	62441-54-7	DTXSID0040331	1	1	1	107481	460910
301	188817-13-2	DTXSID00401775	8	1	1	806.698	4854.05
302	356-02-5	DTXSID00379268	4	1	1	287.507	1673.32
303	678-45-5	DTXSID00369821	2	2	2	60.901	82.2103
304	79241-46-6	DTXSID0034855	66	16	6	539.231	3127.74	628.495	3309.17
305	219714-96-2	DTXSID0034803	71	24	7	510.043	13743.1		831.963
306	121451-02-3	DTXSID0034774	7	3	2	4661.07	104809
307	61789-77-3	DTXSID0028080	7	3	1	2211.8	2838.99
308	75-46-7	DTXSID0026410	7	5	3	3.02503	11.3112		10.2707
309	75-37-6	DTXSID0024050	4	2	2	6.73513	17.099		27.3953
310	169590-42-5	DTXSID0022777	45	4	3	888.816	4656.7
311	70124-77-5	DTXSID0022301	74	21	4	1.10387e+06	2.31985e+06	2.20056e+06	7.33521e+06
312	75-89-8	DTXSID0021751	4	2	1	15.9575	40.0711	8.40336	21.6509
313	50594-66-6	DTXSID0020022	13	7	4	1176.31	27597
314	39108-34-4	DTXSID00192353	1	1	1	39.0465	215.852
315	2481740-05-8	DTXSID001009916	4	1	1	458.69	2702.96
316	102687-65-0	DTXSID20888807	2	2	2	8.02712	36.9948
317	1072957-71-1	DTXSID8057930	8	2	2	10313.4	15112.6		200851
318	119895-68-0	DTXSID90371736	3	2	2	416.178	1500.82		5053.95
319	1220100-43-5	DTXSID20893411	9	2	2	287.521	1360.77		1158.9
320	1229654-66-3	DTXSID40894829	19	4	3	1146.02	3344.95
321	130755-46-3	DTXSID50456811	1	1	1	5826.48	22991.6
322	130841-23-5	DTXSID60591520	3	3	3	5181.67	9998.04		24265.8
323	138495-42-8	DTXSID30869884	12	5	3	44.9179	348.373		213.224
324	145022-44-2	DTXSID4047965	3	2	2	10.8277	20.6674
325	15290-77-4	DTXSID50880218	6	3	3	33.5415	151.092
326	1644-11-7	DTXSID30880150	1	1	1	23.422	122.307
327	181587-01-9	DTXSID6058003	3	1	1	259.114	892.806		4951.67
328	199119-58-9	DTXSID8040222	5	2	2	76.8273	70.8769		192105
329	208338-50-5	DTXSID50943074	2	1	1	2.90145	5.3056
330	2144-53-8	DTXSID3047558	1	1	1	8.57525	22.7838		7101.5
331	21615-47-4	DTXSID90880232	4	2	1	1.48065	5.63568
332	24279-39-8	DTXSID30179011	2	2	2	3074.53	11446.5		14715.6
333	297730-93-9	DTXSID90870315	1	1	1	0.509654	5.43769		1.00235
334	306-83-2	DTXSID7020712	4	3	3	27.2357	136.985	23.6597	105.413
335	34455-00-0	DTXSID50188029	2	2	2	32.3764	92.6827
336	35037-73-1	DTXSID1067883	1	1	1	33.9594	186.998
337	360-64-5	DTXSID40189560	2	1	1	2.59819	5.3056
338	371771-07-2	DTXSID90893387	2	1	1	1037.85	4281.21		1012.81
339	374-27-6	DTXSID80190837	1	1	1	147.199	529.926
340	382-28-5	DTXSID7059933	2	1	1	8.82236	23.5876		642.362
341	393-36-2	DTXSID50192540	4	2	2	193.064	426.663
342	400-38-4	DTXSID80193060	14	1	1	191.662	882.565
343	407-25-0	DTXSID90861920	32	3	1	7.20678	29.9395		17.0805
344	421-50-1	DTXSID9059963	1	1	1	46.6641	235.292
345	454-31-9	DTXSID0060010	2	1	1	312.536	1302.45		724.638
346	455-14-1	DTXSID5060013	9	2	2	197.58	501.015		1842.85
347	641571-11-1	DTXSID10475604	2	1	1	38.0363	175.202		320.513
348	66711-86-2	DTXSID90985276	1	1	1	746.195	4630.46
349	675-62-7	DTXSID8027290	7	3	3	36.3508	92.9751		52.5844
350	67584-55-8	DTXSID7070507	1	1	1	1187.6	5080.52		4166.67
351	67786-14-5	DTXSID2044713	2	1	1	431.192	1883.71
352	68127-59-3	DTXSID70887168	9	2	1	73.8124	136.358		47.619
353	68134-22-5	DTXSID50867488	2	2	2	158.764	200		500
354	690-39-1	DTXSID8052435	7	2	2	8.15845	17.047		7.60654
355	69045-84-7	DTXSID7074080	2	1	1	30.8105	108.523		597.082
356	720-94-5	DTXSID00338613	6	2	2	380.5	768.152		621.025
357	75198-93-5	DTXSID00888209	2	1	1	431.192	1883.71
358	756-12-7	DTXSID60556977	1	1	1	54.0284	270.406		86.1826
359	756-13-8	DTXSID4074932	1	1	1	47.1698	214.287		471.698
360	75768-65-9	DTXSID70888498	4	2	2	1969.42	4818.84
361	76023-99-9	DTXSID101335879	6	2	2	71.9466	121.763
362	79456-26-1	DTXSID00345807	26	7	3	30.2511	99.0212		55.5796
363	835621-07-3	DTXSID60735346	9	3	3	117685	4.96017e+06
364	94239-04-0	DTXSID60371405	5	2	2	30.7694	56.8896
365	96383-55-0	DTXSID50893560	2	1	1	4812.49	49126.6
366	98-15-7	DTXSID4024773	2	1	1	23.5963	156.091
367	98-56-6	DTXSID7024821	2	1	1	221.372	931.443		604.818

## Sheet: Table S2
S.No.	CASRN	DTXSID	USEtox: Midpoint Ecotox. Charact. factor [PAF.m3.d/kgemitted]		USEtox adapted: Midpoint Ecotox. Charact. factor [PAF.m3.d/kgemitted]		USEtox database (version 2.01) [PAF.m3.d/kgemitted]	Saouter et al. (2018) [PAF.m3.d/kgemitted]	PFAS chemicals functional goups
			CF (HC20EC10eq)	CF (HC50EC50eq)	CF (HC20EC10eq)	CF (HC50EC50eq)	CF (HC50EC50eq)	CF (HC20EC10eq), JRC Technical Report	C	F	CF	CF2	CF3	Number of fluorinated carbons
1	302578-97-8	DTXSID801019547	108727	16903	26376.2	4100.5			12	6	0	0	2	2
2	23282-60-2	DTXSID701009917	1564.17	264.864	994.697	168.435			24	34	0	14	2	16
3	880635-03-0	DTXSID601014896	1068.83	186.667	275.99	48.2006			35	3	0	0	1	1
4	439680-77-0	DTXSID501019681	274151	113139	101323	41815			23	3	0	0	1	1
5	302578-96-7	DTXSID301019554	123134	20037.5	29871.1	4860.89			12	6	0	0	2	2
6	2624-80-8	DTXSID301009915	6939.51	1179.55	996.667	169.41			12	17	0	7	1	8
7	77501-87-2	DTXSID201016276	4478.81	955.638	333.451	71.148			17	3	0	0	1	1
8	95977-29-0	DTXSID90904725	8563.7	1585.31	633.044	117.189		1.91341e+06	15	3	0	0	1	1
9	130771-95-8	DTXSID90892991	12553	2122.09	1033.45	174.705			10	17	0	7	1	8
10	82382-12-5	DTXSID90892476	15964	2693.78	1252.47	211.343			6	13	0	5	1	6
11	40143-76-8	DTXSID90880439	12993.2	2204.61	1197.1	203.118			6	13	0	5	1	6
12	30381-98-7	DTXSID90880252	8.27288e-05	3.81887e-06	2.46994	0.114016			24	34	0	14	2	16
13	57025-76-0	DTXSID90877920	195025	108167	17387.2	9643.51			15	3	0	0	1	1
14	72629-94-8	DTXSID90868151	775.239	108.057	1103.43	153.801			13	25	0	11	1	12
15	812-70-4	DTXSID90382620	4237.89	1023.75	502.248	121.328			10	15	0	6	1	7
16	69004-03-1	DTXSID90219063	1106.01	193.593	81.347	14.2388			18	3	0	0	1	1
17	678-41-1	DTXSID90218051	705.432	16.2991	6.27796e+06	145053			20	34	0	14	2	16
18	375-80-4	DTXSID90190949	2.86611	0.515674	9.94209	1.78879			6	12	0	6	0	6
19	40143-78-0	DTXSID80879832	1711.28	960.64	389.918	218.884			8	17	0	7	1	8
20	83891-03-6	DTXSID80866540	494249	26895	36797.9	2002.39			16	3	0	0	1	1
21	176969-34-9	DTXSID80597105	179.801	70.1195	13.1945	5.14566		938.425	6	2	0	1	0	1
22	80705-13-1	DTXSID80445177	1128.01	201.436	142.14	25.3829			7	9	0	3	1	4
23	151772-59-7	DTXSID80380837	0.14927	0.018386	60.4532	7.44617			7	13	0	5	1	6
24	144740-53-4	DTXSID80162796	1.99969e+07	2.97065e+06	1.47282e+06	218795			15	3	0	0	1	1
25	45298-90-6	DTXSID80108992	15824.4	1505.46	4299.68	409.051			8	17	0	7	1	8
26	500776-69-2	DTXSID70896710	9.57688e-07	4.33651e-07	211.402	95.7247			16	34	0	14	2	16
27	70887-94-4	DTXSID70895723	51.0018	17.6355	293.201	101.384			12	20	0	8	1	9
28	13252-13-6	DTXSID70880215	1.31862e+06	2465.82	2.32918e+06	4355.59			6	11	0	2	2	4
29	2516-99-6	DTXSID70380740	3817.87	669.645	299.746	52.5747			3	3	0	0	1	1
30	65294-16-8	DTXSID70276659	2.11566e-06	3.48835e-07	2351.89	387.787			12	23	0	4	4	8
31	646-83-3	DTXSID70275965	5.02028e+07	1.83879e+06	4.81021e+06	176185			8	15	0	5	1	6
32	85068-29-7	DTXSID70234133	1323.6	666.167	166.537	83.8177			9	6	0	0	2	2
33	100568-02-3	DTXSID60904656	1.61302e+07	1.03338e+06	1.2044e+06	77159.8			17	3	0	0	1	1
34	1228284-64-7	DTXSID60894826	41670.8	4329.43	3168.89	329.235			16	2	0	1	0	1
35	407582-79-0	DTXSID60892983	74.5814	12.692	954.458	162.426			16	26	0	10	2	12
36	2806-15-7	DTXSID60892443	375.87	63.8378	1324.13	224.89			10	21	0	9	1	10
37	1190931-41-9	DTXSID60882627	3.72567e+06	380950	274266	28043.7		459.598	6	9	0	2	1	3
38	73606-19-6	DTXSID60881236	111.308	20.4828	1601.6	294.725			8	16	0	8	0	8
39	205650-69-7	DTXSID60873419	309127	258757	22820.4	19102			12	6	0	0	2	2
40	45187-15-3	DTXSID60873015	83500.5	7753.5	6160.79	572.065			4	9	0	3	1	4
41	70887-84-2	DTXSID60825615	426.04	101.855	222.776	53.2597			10	16	0	6	1	7
42	801212-59-9	DTXSID60663110	9.62851	1.17571	62.7865	7.66666			7	13	0	3	2	5
43	863090-89-5	DTXSID60500450	250.3	29.7336	44.3237	5.2653			5	9	0	3	1	4
44	1514-85-8	DTXSID60435930	4344.53	763.507	318.613	55.9931			3	2	0	1	0	1
45	284028-89-3	DTXSID60369423	2.07616e+06	266622	153001	19648.6			14	3	0	0	1	1
46	27619-94-9	DTXSID50896637	17929.6	3053.28	1320.35	224.846			8	13	0	5	1	6
47	143701-75-1	DTXSID50894951	21678.5	6466.27	1593.1	475.19		1.20756e+06	15	3	0	0	1	1
48	1207727-04-5	DTXSID50894815	582.888	156.987	110.699	29.8142			25	11	0	0	3	3
49	630402-22-1	DTXSID50893449	16276.5	2764.51	1210.64	205.623			5	11	0	4	1	5
50	98789-57-2	DTXSID50893308	959.471	163.331	1317.23	224.233			9	19	0	8	1	9
51	2250081-67-3	DTXSID50892452	435.867	73.9563	1208.05	204.977			7	12	0	4	1	5
52	59587-38-1	DTXSID50880511	199.435	72.2209	14.6864	5.31836			8	13	0	5	1	6
53	335-24-0	DTXSID50880117	1411.77	470.964	110.303	36.7967			8	15	0	5	1	6
54	120067-83-6	DTXSID50869644	4.82025e+06	2.62978e+06	618971	337692			12	6	0	0	2	2
55	380885-65-4	DTXSID50743995	660.16	162.88	48.4883	11.9634			11	3	0	1	0	1
56	4021-47-0	DTXSID50635462	12695.7	1801.39	3444.87	488.793			8	17	0	7	1	8
57	57677-95-9	DTXSID50561590	0.215943	0.00402022	1.17333e+07	218439			16	26	0	10	2	12
58	53826-12-3	DTXSID50472556	1088.86	214.272	127.047	25.0011			8	13	0	5	1	6
59	27854-31-5	DTXSID50451109	397.639	116.306	260.395	76.1633			10	17	0	7	1	8
60	137780-69-9	DTXSID50381073	0.256262	0.0319477	84.6691	10.5556			8	15	0	6	1	7
61	330562-41-9	DTXSID50375114	0.000385191	6.77651e-05	173.366	30.4995			10	19	0	8	1	9
62	335-70-6	DTXSID50335975	634.17	112.095	82.564	14.5938			8	16	0	8	0	8
63	307-78-8	DTXSID50184728	2.09012	1.76931	40.1814	34.0139			10	16	0	8	0	8
64	70609-44-8	DTXSID40896707	0.00126006	0.000492095	369.699	144.38			12	26	0	10	2	12
65	45285-51-6	DTXSID40892486	742.03	102.016	726.433	99.8718			8	15	0	6	1	7
66	53826-13-4	DTXSID40892325	103.571	21.9748	728.173	154.498			12	21	0	9	1	10
67	335-95-5	DTXSID40880025	21.029	14.5082	19.7452	13.6225			8	15	0	6	1	7
68	52299-26-0	DTXSID40879833	188.163	91.9359	561.361	274.28			10	21	0	9	1	10
69	425670-75-3	DTXSID40873417	7696.15	1075.56	568.774	79.4881			8	13	0	5	1	6
70	849818-58-2	DTXSID40457312	76.3248	36.5619	5.61029	2.6875			11	3	0	0	1	1
71	2806-24-8	DTXSID40440941	808.097	137.407	1261.02	214.422			10	17	0	7	1	8
72	370-86-5	DTXSID40190494	434804	68211.9	32696.3	5129.38			10	3	0	0	1	1
73	62037-80-3	DTXSID40108559	37630.6	1337.07	2802.38	99.5725			6	11	0	2	2	4
74	57226-68-3	DTXSID30972680	11851.4	6101.95	881.171	453.688			16	3	0	0	1	1
75	1003318-67-9	DTXSID30893604	12712.3	5565.28	937.062	410.233		40.6067	24	5	0	0	1	1
76	114519-85-6	DTXSID30892995	0.107317	0.0182811	955.064	162.692			20	34	0	14	2	16
77	144965-22-0	DTXSID30892990	14334.9	2411.99	1059.33	178.243			8	13	0	5	1	6
78	29311-67-9	DTXSID30892354	21.0242	3.80504	184.804	33.4466			7	13	0	4	1	5
79	757124-72-4	DTXSID30891564	1940.05	347.326	142.686	25.545			6	9	0	3	1	4
80	151772-58-6	DTXSID30382063	49.0325	5.85241	40.4501	4.82803			5	9	0	3	1	4
81	406-93-9	DTXSID30380367	3522.92	619.312	276.811	48.662			4	3	0	0	1	1
82	375-50-8	DTXSID30190948	6228.5	478.085	2541.42	195.073			4	8	0	4	0	4
83	439680-76-9	DTXSID20891316	7.54839e+06	350597	3.84109e+06	178406			23	3	0	0	1	1
84	914637-49-3	DTXSID20874028	2444.57	405.9	179.451	29.7962			8	11	0	4	1	5
85	114247-09-5	DTXSID20872286	185108	4270.49	13765.6	317.577			17	3	0	0	1	1
86	725-89-3	DTXSID20222808	40.7711	22.2335	4.12041	2.24696			9	6	0	0	2	2
87	394730-71-3	DTXSID20192613	28625.2	10874.2	3561.36	1352.9			18	5	0	1	1	2
88	330-12-1	DTXSID20186633	272.976	81.8221	21.8101	6.53738			8	3	0	0	1	1
89	25366-23-8	DTXSID20180010	11450.8	1814.42	841.745	133.378	724.842	2416.13	6	3	0	0	1	1
90	460-37-7	DTXSID10963475	21.064	7.14678	2.91198	0.988001			3	3	0	0	1	1
91	951659-40-8	DTXSID10872811	114137	18984.4	8370.04	1392.19		707139	12	2	0	1	0	1
92	100568-03-4	DTXSID10872290	1.81499e+07	1.08247e+06	1.35525e+06	80828.2			17	3	0	0	1	1
93	128621-72-7	DTXSID10869766	45991.6	15702.4	3400.3	1160.93		167608	13	3	0	1	0	1
94	166812-75-5	DTXSID10706248	2085.02	341.768	4228.09	693.05			18	3	0	0	1	1
95	2355-31-9	DTXSID10624392	350.636	59.6495	1136.92	193.41			11	17	0	7	1	8
96	29081-56-9	DTXSID9067435	435.449	61.1379	104.134	14.6206			8	17	0	7	1	8
97	22898-01-7	DTXSID9066837	10.1362	0.846513	0.878069	0.0733306			3	4	0	2	0	2
98	144740-54-5	DTXSID9058311	2.19976e+06	48081.3	161406	3527.93		8.14627e+06	15	3	0	0	1	1
99	658066-35-4	DTXSID9058151	4442.59	1192.44	334.533	89.7922		31875.1	16	6	0	0	2	2
100	372137-35-4	DTXSID9058072	6062.81	886.595	444.914	65.0619			17	4	0	0	1	1
101	106917-52-6	DTXSID9057929	144709	23183.6	12756.3	2043.67			13	3	0	0	1	1
102	117428-22-5	DTXSID9047542	199535	57544.7	14982.2	4320.8		7.92654e+06	18	3	0	0	1	1
103	42874-01-1	DTXSID9042205	5213.18	1120.88	599.607	128.921			13	3	0	0	1	1
104	76-05-1	DTXSID9041578	621.936	70.3435	45.6535	5.16359		2480.47	2	3	0	0	1	1
105	29091-05-2	DTXSID9040265	25711.4	10317.5	2008.91	806.133	58407.6	194690	11	3	0	0	1	1
106	94125-34-5	DTXSID9034868	318812	7598.75	23380.8	557.272	181424	792724	15	3	0	0	1	1
107	134605-64-4	DTXSID9034365	491455	32401.7	36578.8	2411.64		2.85414e+06	20	3	0	0	1	1
108	33245-39-5	DTXSID9032614	1.15183e+06	72934.8	108111	6845.7	751625	2.50542e+06	12	3	0	0	1	1
109	122453-73-0	DTXSID9032533	991271	441319	80688.8	35923.1			15	3	0	0	1	1
110	97886-45-8	DTXSID9032379	73733	17776.5	6027.67	1453.22	282260	1.69412e+06	15	5	0	1	1	2
111	374-07-2	DTXSID9027150	813.847	257.031	195.207	61.6506			2	4	0	0	1	1
112	98-16-8	DTXSID9024512	3484.43	700.367	453.024	91.0573	804.896	12199.7	7	3	0	0	1	1
113	29553-26-2	DTXSID9022283	123.638	13.2934	21.0795	2.26643			5	4	0	2	0	2
114	393-39-5	DTXSID9022029	1779.45	235.605	255.898	33.8817			7	4	0	0	1	1
115	82657-04-3	DTXSID9020160	1.37553e+06	438689	1.3752e+06	438583	6.57891e+06	4.59478e+08	23	3	0	0	1	1
116	308-24-7	DTXSID8075384	12128.2	1577.45	2849.53	370.622			6	11	0	5	0	5
117	2706-91-4	DTXSID8062600	12292.3	2054.94	918.552	153.557			5	11	0	4	1	5
118	422-64-0	DTXSID8059970	1249.53	240.814	202.624	39.0503			3	5	0	1	1	2
119	377-38-8	DTXSID8059928	4931.45	872.435	363.733	64.3489			4	4	0	2	0	2
120	375-92-8	DTXSID8059920	8971.7	1484.51	824.772	136.471			7	15	0	6	1	7
121	72619-32-0	DTXSID8058249	84892.8	9866.93	6441.13	748.641		1.60574e+06	16	3	0	0	1	1
122	400882-07-7	DTXSID8058089	40816	8696.85	4729.13	1007.66		178410	24	3	0	0	1	1
123	1652-63-7	DTXSID8051419	10307.1	2204.96	554.684	118.662			14	17	0	7	1	8
124	2058-94-8	DTXSID8047553	86778.2	3888.83	10143.4	454.562			11	21	0	9	1	10
125	28523-86-6	DTXSID8046614	120.523	94.2162	22.9945	17.9755			4	7	0	0	2	2
126	137641-05-5	DTXSID8044339	372811	54863.5	28232.2	4154.71		5.19414e+07	19	4	0	0	1	1
127	23576-23-0	DTXSID8042133	47619.6	9861.08	3516.32	728.16			13	3	0	0	1	1
128	383-63-1	DTXSID8041959	8.82207	0.77755	1.51023	0.133107	0.490498	61.6046	4	3	0	0	1	1
129	50594-67-7	DTXSID8041583	1.16484e+06	388324	89019.6	29676.6			15	3	0	0	1	1
130	3825-26-1	DTXSID8037708	320.133	22.4614	298	20.9085			8	15	0	6	1	7
131	2795-39-3	DTXSID8037706	14214.9	2135.49	1028.28	154.478			8	17	0	7	1	8
132	112281-77-3	DTXSID8034956	26667.8	6280.79	1975.29	465.22		178830	13	4	0	2	0	2
133	179101-81-6	DTXSID8034875	10292.8	750.023	26649.1	1941.89		20121.1	18	3	0	0	1	1
134	129630-19-9	DTXSID8034871	786158	86245.3	55732.8	6114.15			15	3	0	1	0	1
135	158062-67-0	DTXSID8034611	419.073	163.722	30.7319	12.0062		2402.12	9	3	0	0	1	1
136	52806-53-8	DTXSID8033562	12685.3	3331.36	933.201	245.072			11	3	0	0	1	1
137	63333-35-7	DTXSID8032590	94274.7	19449.4	99712.9	20571.3			14	3	0	0	1	1
138	86209-51-0	DTXSID8032463	72836.4	4117.67	5349.29	302.413	192641	4717.9	15	4	0	2	0	2
139	55283-68-6	DTXSID8032386	88746.9	28655.4	12170.8	3929.83	257834	859446	13	3	0	0	1	1
140	335-67-1	DTXSID8031865	12222.8	1072.42	894.186	78.4552			8	15	0	6	1	7
141	375-95-1	DTXSID8031863	5375.26	436.738	828.584	67.3221			9	17	0	7	1	8
142	307-55-1	DTXSID8031861	2090.78	90.7329	3817.36	165.66			12	23	0	10	1	11
143	27314-13-2	DTXSID8024234	26868	3268.86	2000.2	243.351	50895.2	169650	12	3	0	0	1	1
144	66332-96-5	DTXSID8024109	7606.64	1433.01	565.203	106.478	7817.25	41302.1	17	3	0	0	1	1
145	59756-60-4	DTXSID8024107	124511	11377.1	9208.01	841.374	22336.1	74451.2	19	3	0	0	1	1
146	454-89-7	DTXSID8022032	20201.5	3277.14	3325.85	539.528	4696.65	15655.5	8	3	0	0	1	1
147	2164-17-2	DTXSID8020628	11025.7	1582.45	809.918	116.242	39572.5	48169.4	10	3	0	0	1	1
148	50598-28-2	DTXSID7068556	8629.25	1468.56	2000.88	340.517			11	13	0	5	1	6
149	352-87-4	DTXSID7059856	1193.65	245.848	212.211	43.7074			6	3	0	0	1	1
150	881685-58-1	DTXSID7058208	25914.1	2516.95	2013.46	195.56		1.89702e+06	20	2	0	1	0	1
151	98-17-9	DTXSID7052658	4177.83	945.441	497.94	112.684	585.417	2147.85	7	3	0	0	1	1
152	422556-08-9	DTXSID7044344	63816.6	2625.52	4683.83	192.7		107230	14	3	0	0	1	1
153	69806-34-4	DTXSID7042019	722.15	112.713	53.5443	8.35718			15	3	0	0	1	1
154	355-46-4	DTXSID7040150	10040	2106.5	740.547	155.376			6	13	0	5	1	6
155	1478-61-1	DTXSID7037717	215943	34093.1	12926.3	2040.81			15	6	0	0	2	2
156	102851-06-9	DTXSID7037555	3.60628e+06	644067	1.88381e+06	336441	855376	1.31628e+08	26	3	0	0	1	1
157	15457-05-3	DTXSID7037553	18711.8	3624.84	1433.86	277.767	13320.7	44400.1	13	3	0	0	1	1
158	53780-34-0	DTXSID7034709	125.318	39.5011	9.22258	2.90703			11	3	0	0	1	1
159	239110-15-7	DTXSID7034624	32059.8	4227.84	2422.8	319.502		557018	14	3	0	0	1	1
160	91465-08-6	DTXSID7032559	1.15129e+07	959328	4.21685e+06	351373	1.38627e+08	4.02524e+09	23	3	0	0	1	1
161	62924-70-3	DTXSID7032553	588137	54045.9	64323.8	5910.92	962507	6.62824e+06	16	4	0	0	1	1
162	79622-59-6	DTXSID7032551	178948	42925.2	17836	4278.43	689812	757721	13	6	0	0	2	2
163	13311-84-7	DTXSID7032004	114728	12458.6	8498.29	922.85	32598.6	108656	11	3	0	0	1	1
164	678-39-7	DTXSID7029904	5418.91	763.985	1105.53	155.863			10	17	0	7	1	8
165	50594-77-9	DTXSID7028019	57065.1	14095.2	4890.22	1207.89			15	3	0	0	1	1
166	24448-09-7	DTXSID7027831	62.15	10.5835	11.2525	1.91618			11	17	0	7	1	8
167	76-38-0	DTXSID7025556	106.607	15.9314	19.0637	2.84889	108.684	362.279	3	2	0	1	0	1
168	42874-03-3	DTXSID7024241	133469	14055.3	15530	1635.43	63827.8	932630	15	3	0	0	1	1
169	77501-63-4	DTXSID7024160	232308	27007.1	18676.1	2171.19		5.69559e+06	19	3	0	0	1	1
170	72178-02-0	DTXSID7024112	36727.1	1252.79	2695.39	91.9421	401.455	1337.95	15	3	0	0	1	1
171	69409-94-5	DTXSID7024110	1.2583e+06	290845	657584	151995	7.25206e+06	5.40699e+06	26	3	0	0	1	1
172	62476-59-9	DTXSID7023853	6018.63	698.552	441.782	51.2753	1296.75	24478.2	14	3	0	0	1	1
173	54910-89-3	DTXSID7023067	219181	7735.87	18354.8	647.822			17	3	0	0	1	1
174	530-78-9	DTXSID7023063	2522.31	200.246	185.279	14.7093		93122.4	14	3	0	0	1	1
175	88-30-2	DTXSID7021788	9891.93	1923.09	727.998	141.53	4694.59	15442.3	7	3	0	0	1	1
176	56296-78-7	DTXSID7020635	527652	26316.5	38806.6	1935.47			17	3	0	0	1	1
177	120068-36-2	DTXSID6074750	994432	996655	506060	507191			12	6	0	0	2	2
178	39634-42-9	DTXSID6068191	6440.24	1464.71	492.259	111.955			13	3	0	0	1	1
179	27619-97-2	DTXSID6067331	459.218	147.798	34.9285	11.2417			8	13	0	5	1	6
180	2706-90-3	DTXSID6062599	2909.06	707.406	213.52	51.9223			5	9	0	3	1	4
181	907204-31-3	DTXSID6058215	15191.1	1605.89	1132.68	119.738		336587	18	5	0	1	0	1
182	581809-46-3	DTXSID6058134	14723.5	3969.59	1459.41	393.469		1.55368e+06	18	3	0	1	0	1
183	183675-82-3	DTXSID6058005	12147.4	3214.51	910.959	241.063		144409	16	3	0	0	1	1
184	122454-29-9	DTXSID6041503	1.87826e+06	370224	160292	31595.2			12	3	0	0	1	1
185	139968-49-3	DTXSID6040373	29736.8	2148.67	3732.33	269.685		129188	24	6	0	0	2	2
186	122836-35-5	DTXSID6032645	43972.9	3638.65	3226.56	266.99	45000.1	159673	11	2	0	1	0	1
187	68085-85-8	DTXSID6023997	2.32741e+06	692346	736229	219010	5.14472e+06	2.86206e+07	23	3	0	0	1	1
188	67485-29-4	DTXSID6023868	320336	47098.6	192038	28235	174132	580438	25	6	0	0	2	2
189	355-68-0	DTXSID5075232	14160.7	1841.8	4581.34	595.868			6	12	0	6	0	6
190	56773-42-3	DTXSID5069128	5157.11	896.991	766.124	133.254		880.41	8	17	0	7	1	8
191	2991-50-6	DTXSID5062760	252.113	42.8996	1988.72	338.402			12	17	0	7	1	8
192	355-02-2	DTXSID5059874	12227.4	1590.35	2981.94	387.842			7	14	0	5	1	6
193	96525-23-4	DTXSID5058228	271260	26659.8	19984.1	1964.06		384855	18	3	0	0	1	1
194	72850-64-7	DTXSID5052468	278521	43781.5	20779.3	3266.36			12	3	0	0	1	1
195	335104-84-2	DTXSID5047037	8521.12	1181.98	624.822	86.6705		4.36256e+06	17	3	0	0	1	1
196	333-36-8	DTXSID5046516	450.17	59.7381	106.56	14.1406			4	6	0	0	2	2
197	647-42-7	DTXSID5044572	2775.63	789.399	492.277	140.005		2028.99	8	13	0	5	1	6
198	71422-67-8	DTXSID5041772	3.88817e+07	1.27365e+08	4.4927e+06	1.47168e+07			20	5	0	0	1	1
199	116714-46-6	DTXSID5034773	6.4592e+06	176182	589511	16079.6			17	8	0	1	1	2
200	141112-29-0	DTXSID5034723	274422	24894.2	20126.6	1825.78	49746.9	284968	15	3	0	0	1	1
201	103055-07-8	DTXSID5034357	2.13549e+06	357479	171228	28663.4		2.31151e+07	17	8	0	1	1	2
202	64628-44-0	DTXSID5034355	1.2351e+07	4.64435e+06	971140	365179	7.91315e+06	1.37651e+09	15	3	0	0	1	1
203	79538-32-2	DTXSID5032577	1.35228e+07	2.40564e+06	4.20433e+06	747932	1.055e+07	1.16591e+08	17	7	0	0	1	1
204	375-73-5	DTXSID5030030	6714.91	586.15	468.877	40.9287			4	9	0	3	1	4
205	354-58-5	DTXSID5027148	1065.74	399.271	261.84	98.0965			2	3	0	0	1	1
206	328-84-7	DTXSID5027142	14842.6	3644.24	2972.4	729.8			7	3	0	0	1	1
207	307-35-7	DTXSID5027140	1169.56	29.4103	10002.3	251.521			8	18	0	7	1	8
208	73-48-3	DTXSID5022647	2203.27	1371.34	161.798	100.705			15	3	0	0	1	1
209	375-22-4	DTXSID4059916	481.78	87.7342	35.3607	6.43932			4	7	0	2	1	3
210	375-01-9	DTXSID4059914	10.7506	4.18351	1.94278	0.756017			4	7	0	2	1	3
211	336-08-3	DTXSID4059833	1834.05	327.467	284.339	50.7683			6	8	0	4	0	4
212	272451-65-7	DTXSID4047672	95943.6	15302.4	7998.55	1275.72		9.26094e+06	23	7	0	0	2	2
213	70-00-8	DTXSID4046602	1947.49	78.5877	142.788	5.76197			10	3	0	0	1	1
214	83164-33-4	DTXSID4041494	621163	205840	48899.5	16204.2	1696.56	1.01565e+07	19	5	0	0	1	1
215	34455-29-3	DTXSID4041284	5065.24	865.942	372.104	63.614			15	13	0	5	1	6
216	53230-10-7	DTXSID4037168	1.23109e+06	412475	93299.3	31259.8			17	6	0	0	2	2
217	120068-37-3	DTXSID4034609	3.18361e+06	513257	238065	38380.6	2.16665e+06	1.25427e+08	12	6	0	0	2	2
218	141517-21-7	DTXSID4032580	2.00051e+06	226385	50964.2	5767.3			20	3	0	0	1	1
219	128639-02-1	DTXSID4032532	80479	10380.3	5954.01	767.96	233361	102291	15	3	0	1	0	1
220	63734-62-3	DTXSID4028121	5096.5	533.168	396.7	41.5006			14	3	0	0	1	1
221	151-67-7	DTXSID4025371	92.2428	17.7814	17.2071	3.31697	79.9496	266.499	2	3	0	0	1	1
222	129453-61-8	DTXSID4022369	4848.87	165.646	6508.29	222.335			32	5	0	1	1	2
223	368-77-4	DTXSID4022026	1196.54	153.229	222.412	28.4821	120.952	403.173	8	3	0	0	1	1
224	1582-09-8	DTXSID4021395	75493.6	9229.71	10676.9	1305.33	107533	1.66176e+06	13	3	0	0	1	1
225	67906-42-7	DTXSID3070830	354.674	163.387	116.282	53.567			10	21	0	9	1	10
226	376-06-7	DTXSID3059921	217996	3070.26	894.727	12.6014			14	27	0	12	1	13
227	2709-56-0	DTXSID3058749	4629.06	2849.8	330.57	203.509			23	3	0	0	1	1
228	61718-82-9	DTXSID3042558	35007.6	14626.8	2575.04	1075.89			15	3	0	0	1	1
229	101007-06-1	DTXSID3041584	6.01884e+07	1.87561e+07	1.19846e+07	3.73467e+06		1.90551e+08	26	6	0	0	2	2
230	144171-61-9	DTXSID3040801	381791	282903	30326	22471.2			22	3	0	0	1	1
231	754-91-6	DTXSID3038939	4702.7	395.201	3467.52	291.401			8	17	0	7	1	8
232	3871-99-6	DTXSID3037709	2061.27	330.519	159.148	25.5189			6	13	0	5	1	6
233	29420-49-3	DTXSID3037707	411.49	46.0389	30.2335	3.38262			4	9	0	3	1	4
234	188489-07-8	DTXSID3034618	89603.8	12556.4	6652.04	932.166			16	4	0	0	1	1
235	181274-17-9	DTXSID3034614	432.023	119.293	31.7019	8.75373			12	3	0	0	1	1
236	69806-50-4	DTXSID3034612	38329.8	7702.9	2992.57	601.397	19954	142042	19	3	0	0	1	1
237	104040-78-0	DTXSID3034610	108038	7815.77	7940.56	574.44		300658	13	3	0	0	1	1
238	53780-36-2	DTXSID3034298	1159.77	260.019	85.4789	19.1642			11	3	0	0	1	1
239	63612-50-0	DTXSID3034165	5771.12	996.877	424.258	73.2844			12	3	0	0	1	1
240	86479-06-3	DTXSID3032620	2.71311e+06	185782	285910	19577.9			16	6	0	2	0	2
241	1763-23-1	DTXSID3031864	13192.6	604.728	5644.49	258.735			8	17	0	7	1	8
242	307-24-4	DTXSID3031862	494.127	29.4827	85.2393	5.08592			6	11	0	4	1	5
243	335-76-2	DTXSID3031860	12525.5	794.154	1511.54	95.8363			10	19	0	8	1	9
244	56425-91-3	DTXSID3024108	17317.3	5136.81	1282.09	380.305	13223.4	37415.8	15	3	0	0	1	1
245	1861-40-1	DTXSID3023899	32195.7	5305.79	5010.48	825.718	17990.5	75279.8	13	3	0	0	1	1
246	447-60-9	DTXSID3022031	1429.42	184.626	251.563	32.4922	150.554	501.848	8	3	0	0	1	1
247	26675-46-7	DTXSID3020752	145.394	150.592	24.6923	25.575			3	5	0	1	1	2
248	402-45-9	DTXSID2075392	730.845	415.919	83.3895	47.4564			7	3	0	0	1	1
249	70225-14-8	DTXSID2072049	432.601	60.2338	114.955	16.006			8	17	0	7	1	8
250	874967-67-6	DTXSID2058207	6833.17	1289.43	519.809	98.0886		54416.4	18	2	0	1	0	1
251	365400-11-9	DTXSID2044343	1705.17	288.314	125.117	21.1551			14	3	0	0	1	1
252	54739-18-3	DTXSID2044002	64792.3	4973.45	5080.81	390.003			15	3	0	0	1	1
253	9036-19-5	DTXSID2042309	36575.2	7854.73	2769.58	594.782			29	7	0	0	1	1
254	14255-88-0	DTXSID2041969	57629.3	35533.2	4976.15	3068.21			15	3	0	0	1	1
255	83601-83-6	DTXSID2034750	577.385	224.082	42.5059	16.4964			11	3	0	0	1	1
256	142459-58-3	DTXSID2032552	89141.1	6873.17	6576.67	507.09	174217	1.30231e+07	14	4	0	0	1	1
257	126535-15-7	DTXSID2032502	499313	31300	36719.7	2301.82	40679.6	1436.38	17	3	0	0	1	1
258	68694-11-1	DTXSID2032500	46539.3	16907.7	3464.1	1258.51	34360.6	114535	15	3	0	0	1	1
259	29457-72-5	DTXSID2032421	554.266	113.44	152.066	31.1229			8	17	0	7	1	8
260	131341-86-1	DTXSID2032398	66949	17910.2	5015.31	1341.7	98718.1	1.26513e+06	12	2	0	1	0	1
261	98-08-8	DTXSID2024589	1569.89	590.468	344.371	129.525	1403.64	4678.81	7	3	0	0	1	1
262	90357-06-5	DTXSID2022678	123725	15424.5	9440.64	1176.94			18	4	0	0	1	1
263	67905-19-5	DTXSID1070800	0.516508	0.0185695	161.646	5.81149			16	31	0	14	1	15
264	31506-32-8	DTXSID1067629	1566.83	266.572	2047.68	348.381			9	17	0	7	1	8
265	16517-11-6	DTXSID1066071	0.0198049	0.000706247	73.3653	2.61622			18	35	0	16	1	17
266	2043-47-2	DTXSID1062122	2898.89	485.188	524.408	87.7704			6	9	0	3	1	4
267	434-64-0	DTXSID1059993	2232.3	150.076	486.993	32.7403			7	8	0	0	1	1
268	167465-36-3	DTXSID1057662	66234.6	17869.7	4333.39	1169.13			32	2	0	1	0	1
269	440-17-5	DTXSID1045085	2871.73	526.295	249.266	45.6824			21	3	0	0	1	1
270	101463-69-8	DTXSID1041978	5.75175e+07	3.99759e+06	5.6693e+06	394029		8.86144e+08	21	6	0	0	1	1
271	23576-24-1	DTXSID1041841	1666.83	1164.86	122.681	85.7351			11	3	0	0	1	1
272	375-85-9	DTXSID1037303	489.355	62.7217	43.6187	5.5907			7	13	0	5	1	6
273	108731-70-0	DTXSID1034921	3737.26	249.094	274.883	18.3214			15	3	0	0	1	1
274	76703-62-3	DTXSID1034501	2.41822e+07	5.12939e+06	5.32743e+06	1.13003e+06		6.55395e+09	23	3	0	0	1	1
275	29091-21-2	DTXSID1034210	61424.3	8123.9	4956.56	655.548	55614.8	185380	13	3	0	0	1	1
276	173584-44-6	DTXSID1032690	188563	41991.9	14977.7	3335.46	155676	665551	22	3	0	0	1	1
277	4151-50-2	DTXSID1032646	1786.58	221.072	847.765	104.903			10	17	0	7	1	8
278	117718-60-2	DTXSID1032488	43389.2	7863.11	3167.07	573.945	128508	1.68001e+06	16	5	0	1	1	2
279	2357-47-3	DTXSID1022184	1997.11	264.113	256.564	33.9301			7	4	0	0	1	1
280	920-66-1	DTXSID1022134	507.72	58.0086	67.567	7.71975	45.8956	167.372	3	6	0	0	2	2
281	811-97-2	DTXSID1021324	59.5106	11.5697	14.8331	2.88376		71.4775	2	4	0	0	1	1
282	13838-16-9	DTXSID1020562	58.3189	36.1745	8.70081	5.39701			3	5	0	2	0	2
283	146-56-5	DTXSID00892922	37832.4	2417.24	3039.33	194.193			22	3	0	0	1	1
284	83329-89-9	DTXSID00892447	3.36364	0.570954	1182.96	200.799			10	20	0	10	0	10
285	13252-14-7	DTXSID00892442	0.233794	0.038019	8798.64	1430.81			9	17	0	3	3	6
286	70887-88-6	DTXSID00892326	1220.58	258.958	156.596	33.2233			8	12	0	4	1	5
287	958445-44-8	DTXSID00874026	40.9637	7.37718	113.533	20.4462			7	12	0	4	1	5
288	114247-06-2	DTXSID00872289	36253.7	6582.96	2696.03	489.546			17	3	0	0	1	1
289	87648-90-6	DTXSID00861052	4.13176e+06	197721	2.1025e+06	100613			23	3	0	0	1	1
290	654-66-0	DTXSID0074978	14364.8	3075.51	1060.16	226.98			7	3	0	0	1	1
291	946578-00-3	DTXSID0074687	105727	53172.3	7797.22	3921.37		102394	10	3	0	0	1	1
292	2923-18-4	DTXSID0062715	80.5451	17.8034	8.96755	1.98216			2	3	0	0	1	1
293	507-63-1	DTXSID0060147	566.282	98.8409	1910.35	333.44			8	17	0	7	1	8
294	355-80-6	DTXSID0059879	55.1623	35.9674	9.75721	6.36198			5	8	0	4	0	4
295	958647-10-4	DTXSID0058225	329729	36338.2	25604.7	2821.8		430817	19	4	0	0	1	1
296	83066-88-0	DTXSID0058194	980.925	358.264	72.003	26.2977		2644.97	15	3	0	0	1	1
297	97986-18-0	DTXSID00553364	373453	84748.4	50181.4	11387.8			11	3	0	1	0	1
298	205650-65-3	DTXSID0043719	40993.6	49978.3	9211.58	11230.5			12	6	0	0	2	2
299	61213-25-0	DTXSID0041987	122667	27704.9	9069.75	2048.44	20938.1	7.98239e+06	12	3	0	0	1	1
300	62441-54-7	DTXSID0040331	251389	58622.1	216032	50377.2			14	6	0	0	2	2
301	188817-13-2	DTXSID00401775	20380	3386.97	2180.98	362.459			17	3	0	0	1	1
302	356-02-5	DTXSID00379268	5633.24	967.892	688.393	118.278			6	7	0	2	1	3
303	678-45-5	DTXSID00369821	24.2108	17.9353	39.218	29.0525			8	12	0	6	0	6
304	79241-46-6	DTXSID0034855	36434.7	6281.46	2844.61	490.419	29184.2	147291	19	3	0	0	1	1
305	219714-96-2	DTXSID0034803	195224	7245.3	14339.6	532.183		63572.5	16	5	0	1	1	2
306	121451-02-3	DTXSID0034774	253033	11252.9	37083.4	1649.17			17	9	0	1	1	2
307	61789-77-3	DTXSID0028080	9476.15	7382.65	1300.51	1013.2			55	6	0	0	1	1
308	75-46-7	DTXSID0026410	39.5557	10.5786	9.51384	2.54434		38.4905	1	3	0	0	1	1
309	75-37-6	DTXSID0024050	58.2265	22.9349	13.7857	5.43007		119.914	2	2	0	1	0	1
310	169590-42-5	DTXSID0022777	41454.4	7912.33	3042.19	580.656			17	3	0	0	1	1
311	70124-77-5	DTXSID0022301	1.10499e+07	5.25794e+06	1.80073e+06	856849	3.21024e+07	1.07007e+08	26	2	0	1	0	1
312	75-89-8	DTXSID0021751	319.875	127.384	35.869	14.2841	119.393	390.039	2	3	0	0	1	1
313	50594-66-6	DTXSID0020022	258176	11004.6	18946.1	807.568			14	3	0	0	1	1
314	39108-34-4	DTXSID00192353	1747.03	316.029	191.386	34.6207			10	17	0	7	1	8
315	2481740-05-8	DTXSID001009916	16450.6	2791.65	1214.81	206.152			8	16	0	8	0	8
316	102687-65-0	DTXSID20888807	97.1588	21.0815	13.0109	2.82311			3	3	0	0	1	1
317	1072957-71-1	DTXSID8057930	147036	100343	11034.8	7530.55		1.63466e+07	18	2	0	1	0	1
318	119895-68-0	DTXSID90371736	8727.07	2420.02	678.285	188.089		29098.9	8	2	0	1	0	1
319	1220100-43-5	DTXSID20893411	10509.1	2220.5	764.122	161.454		106237	18	8	0	4	0	4
320	1229654-66-3	DTXSID40894829	16457.9	5638.67	1210.87	414.858			22	3	0	0	1	1
321	130755-46-3	DTXSID50456811	43.6998	11.0743	83742	21221.7			22	6	0	0	2	2
322	130841-23-5	DTXSID60591520	30347.3	15728	3454.79	1790.51		151390	9	6	0	1	1	2
323	138495-42-8	DTXSID30869884	1335.04	172.135	223.292	28.7904		1259	5	10	0	1	2	3
324	145022-44-2	DTXSID4047965	121.538	63.6743	9.45944	4.95583			1	3	0	0	1	1
325	15290-77-4	DTXSID50880218	484.431	107.541	71.3432	15.8377			5	7	0	3	0	3
326	1644-11-7	DTXSID30880150	0.414325	0.0793438	92.0034	17.6188			8	16	0	4	2	6
327	181587-01-9	DTXSID6058003	4375.56	1269.89	322.591	93.6236		453686	13	3	0	0	1	1
328	199119-58-9	DTXSID8040222	450.691	488.529	33.0834	35.8609		1.76355e+07	14	3	0	0	1	1
329	208338-50-5	DTXSID50943074	0.456412	0.249596	4.08487	2.23388			22	5	0	1	0	1
330	2144-53-8	DTXSID3047558	56.4711	21.2543	16.7088	6.28879		46212.4	12	13	0	5	1	6
331	21615-47-4	DTXSID90880232	64.9158	17.0552	4.76812	1.25272			6	11	0	4	1	5
332	24279-39-8	DTXSID30179011	40183.7	10793.3	4541.21	1219.77		1.27513e+06	7	3	0	0	1	1
333	297730-93-9	DTXSID90870315	0.392106	0.0367506	4.00101	0.374999		5.7443	9	15	0	2	3	5
334	306-83-2	DTXSID7020712	581.541	115.623	141.47	28.1273	121.098	561.792	2	3	0	0	1	1
335	34455-00-0	DTXSID50188029	896.29	313.097	77.7116	27.1467			8	9	0	3	1	4
336	35037-73-1	DTXSID1067883	775.527	140.838	135.28	24.5672			8	3	0	0	1	1
337	360-64-5	DTXSID40189560	47.1279	23.0788	3.52595	1.72668			8	3	0	0	1	1
338	371771-07-2	DTXSID90893387	13876.9	3364.03	2037.31	493.882		76739.7	23	7	0	0	2	2
339	374-27-6	DTXSID80190837	1410.11	391.688	186.468	51.7956			4	5	0	1	1	2
340	382-28-5	DTXSID7059933	45.6042	17.0572	15.186	5.67996		3976.89	5	11	0	4	1	5
341	393-36-2	DTXSID50192540	3531.83	1598.14	281.814	127.52			7	3	0	0	1	1
342	400-38-4	DTXSID80193060	2403.69	521.996	311.563	67.6606			5	3	0	0	1	1
343	407-25-0	DTXSID90861920	137.601	33.1222	33.7356	8.12053		101.848	4	6	0	0	2	2
344	421-50-1	DTXSID9059963	2787.42	552.811	231.245	45.8613			3	3	0	0	1	1
345	454-31-9	DTXSID0060010	5125.17	1229.84	715.605	171.717		3440.94	4	2	0	1	0	1
346	455-14-1	DTXSID5060013	3430.1	1352.69	412.817	162.798		12806.5	7	3	0	0	1	1
347	641571-11-1	DTXSID10475604	858.668	186.416	63.2631	13.7344		27280.3	11	3	0	0	1	1
348	66711-86-2	DTXSID90985276	19839.6	3197.13	4792.82	772.359			4	6	0	0	2	2
349	675-62-7	DTXSID8027290	516.194	201.818	255.266	99.8023		2371.27	4	3	0	0	1	1
350	67584-55-8	DTXSID7070507	21578.6	5044.1	4075	952.551		30981	10	9	0	3	1	4
351	67786-14-5	DTXSID2044713	17614.7	4032.09	1284.69	294.072			17	3	0	0	1	1
352	68127-59-3	DTXSID70887168	7276.45	3938.84	537.276	290.835		3689.2	9	3	0	0	1	1
353	68134-22-5	DTXSID50867488	1846.38	1465.69	137.068	108.807		45312.8	18	3	0	0	1	1
354	690-39-1	DTXSID8052435	72.0896	34.5009	17.6007	8.42343		40.4195	3	6	0	0	2	2
355	69045-84-7	DTXSID7074080	438.945	124.62	80.8421	22.9517		3666.52	6	3	0	0	1	1
356	720-94-5	DTXSID00338613	3663.19	1814.54	277.765	137.589		24651.8	11	3	0	0	1	1
357	75198-93-5	DTXSID00888209	17557.1	4018.9	1291.48	295.627			19	3	0	0	1	1
358	756-12-7	DTXSID60556977	768.822	153.615	96.1106	19.2034		520.23	5	10	0	0	3	3
359	756-13-8	DTXSID4074932	86.299	18.9965	165.14	36.3514		2968.15	6	12	0	1	3	4
360	75768-65-9	DTXSID70888498	214754	87768.2	3.65961	1.49565			15	6	0	0	2	2
361	76023-99-9	DTXSID101335879	600.801	354.998	44.101	26.0581			9	3	0	0	1	1
362	79456-26-1	DTXSID00345807	347.695	106.221	34.907	10.6641		4613.15	6	3	0	0	1	1
363	835621-07-3	DTXSID60735346	2.28048e+07	541066	1.71683e+06	40733.5			21	4	0	0	1	1
364	94239-04-0	DTXSID60371405	176.047	95.2172	25.1647	13.6106			6	4	0	0	1	1
365	96383-55-0	DTXSID50893560	112085	10979.9	20956.4	2052.91			11	13	0	5	1	6
366	98-15-7	DTXSID4024773	633.468	95.7613	129.528	19.5807			7	3	0	0	1	1
367	98-56-6	DTXSID7024821	3820.55	908.012	799.865	190.1		3338.06	7	3	0	0	1	1

## Sheet: Table S3
RowNr	CAS RN	Name	PesticideTargetClass	PesticideChemClass	MW	pKaChemClass	pKa.gain	pKa.loss	KOW	Koc	KH25C	Pvap25	Sol25	KDOC	KpSS	KpSd	KpSl	kdegA	kdegW	kdegSd	kdegSl	kdissP	kdisswheat	kdissrice	kdisstomato	kdissapple	kdisslettuce	kdisspotato	avlogEC50	ED50inh,noncanc	ED50ing,noncanc	ED50inh,canc	ED50ing,canc	BAFroot	BAFleaf	BTFmeat	BTFmilk	BAFfish	Flagged "indicative" Characterization factor "F"										USEtox identification number
			-	-	g.mol-1	-	-	-	L.L-1	L.kg-1	Pa.m3.mol-1	Pa	mg.L-1	L.kg-1	L.kg-1	L.kg-1	L.kg-1	s-1	s-1	s-1	s-1	s-1	s-1	s-1	s-1	s-1	s-1	s-1	log(mg.L-1)	kg.lifetime-1	kg.lifetime-1	kg.lifetime-1	kg.lifetime-1	kgveg.kgsoil-1	kgveg.kgsoil-1	d.kgmeat-1	d.kgmilk-1	L.kgfish-1	Dissociating	Inorganics	Uncertainty	Surfactants	Organometallics	Ecotox EF	Cancer EF inh	Cancer EF ing	Non-cancer EF inh	Non-cancer EF ing
1	302578-97-8	R -(-)-Fipronil			437.14	neutral	0	14	3.33835e+06		0.00410841	66.661	7.09282e+06					1.09031e-05	2.26409e-06	2.51566e-07	1.13205e-06								-2.16426									5.12794
2	23282-60-2	Sodium bis[2-(N-ethylperfluorooctane-1-sulfonamido)ethyl] phosphate			1226.44	neutral	0	14	1.25761e+07		2.22335e-10	6.81002e-06	3.75653e+07					2.2702e-05	2.17993e-06	2.42215e-07	1.08997e-06								-0.737827									32.3594
3	880635-03-0	GW6471			619.685	neutral	0	14	3.84018e+06		0.0020321	66.661	2.03281e+07					6.20483e-05	2.2587e-06	2.50967e-07	1.12935e-06								-0.195744									38.8443
4	439680-77-0	1S-cis-Bifenthrin			422.87	neutral	0	14	6.66909e+06		1.10853e-09	2.39298e-05	9.12849e+06					2.48996e-05	2.26384e-06	2.51538e-07	1.13192e-06								-2.77634									2686.13
5	302578-96-7	S-(+)-Fipronil			437.14	neutral	0	14	3.33835e+06		0.00410841	66.661	7.09282e+06					1.09031e-05	2.26409e-06	2.51566e-07	1.13205e-06								-2.2183									5.12794
6	2624-80-8	Sodium mono(N-ethyl-2-perfluorooctylsulfonaminoethyl) phosphate			695.19	neutral	0	14	1.28374e+06		2.20082e-10	3.66238e-06	1.15687e+07					5.71952e-06	2.18023e-06	2.42247e-07	1.09011e-06								-0.729128									2.43604
7	77501-87-2	1-Carboxyethyl 5-[2-chloro-4-(trifluoromethyl)phenoxy]-2-nitrobenzoate			433.72	neutral	0	14	9945.3		8.05124e-11	1.46308e-06	7.88158e+06					1.3223e-05	2.26475e-06	2.51639e-07	1.13237e-06								-0.266209									10.6716
8	95977-29-0	Haloxyfop-P			361.7	neutral	0	14	4031.09		3.47123e-05	7.81242e-06	81.4051					7.9266e-06	2.26281e-06	2.51423e-07	1.1314e-06								-0.544285									8.7
9	130771-95-8	Sodium 1H,1H,2H,2H-perfluorodecylphosphate			566.082	neutral	0	14	125425		0.00365681	0.0218919	3388.91					5.13603e-09	2.18027e-06	2.42253e-07	1.09014e-06								-0.741658									2.47156
10	82382-12-5	Sodium perfluorohexanesulfonate			422.09	neutral	0	14	60140.9		1.55387e-08	1.09245e-06	29675					1.61943e-09	1.80202e-06	2.00224e-07	9.01008e-07								-0.745845									5.94164
11	40143-76-8	Perfluorohexyl phosphonic acid			400.032	neutral	0	14	44911		2.27219	4.0601	714.803					2.46433e-09	1.80233e-06	2.00259e-07	9.01164e-07								-0.7332									319.957
12	30381-98-7	Ammonium bis(N-ethyl-2-perfluorooctylsulfonaminoethyl)phosphate			1221.49	neutral	0	14	1.4386e+17		0.000506909	3.18549e-06	7.67605					4.36673e-05	1.11225e-06	1.23583e-07	5.56125e-07								-1.02799									17.7607
13	57025-76-0	MC-15608 [2,4'-DICL-4-CF3-3'-CO2ME-DIPH ETHER]			365.135	neutral	0	14	109648		0.426665	0.000590519	0.505359					5.42896e-06	1.15263e-06	1.2807e-07	5.76314e-07								-1.70873									570.204
14	72629-94-8	Perfluorotridecanoic acid			664.11	acid	0	14	3.91858e+11		41.5817	0.70516	11.2623					5.04163e-07	7.56617e-07	8.40686e-08	3.78309e-07								-1.36244									267.996
15	812-70-4	3-(Perfluoroheptyl)propanoic acid			442.124	neutral	0	14	413457		2.55669	2.59581	448.891					2.20675e-08	1.6159e-06	1.79545e-07	8.07951e-07								-0.312408									82.5351
16	69004-03-1	Toltrazuril			425.38	neutral	0	14	2764.07		5.5046e-06	4.45841e-07	34.4533					1.03904e-05	2.26297e-06	2.51441e-07	1.13148e-06								0.345344									20.7224
17	678-41-1	Bis(2-(perfluorooctyl)ethyl) hydrogen phosphate			990.207	neutral	0	14	6.67976e+12		0.00742264	2.13345e-05	2.8461					8.69887e-07	2.1798e-06	2.422e-07	1.0899e-06								-4.54193									114.287
18	375-80-4	1,6-Diiodoperfluorohexane			553.856	neutral	0	14	2.04075e+08		1968.26	166.794	46.9348					5.35807e-09	1.37691e-06	1.5299e-07	6.88456e-07								1.42799									376.07
19	40143-78-0	Perfluorooctylphosphoric acid			500.048	neutral	0	14	2.70973e+06		0.183449	0.70081	1910.28					3.49996e-09	1.62865e-06	1.80961e-07	8.14325e-07								-0.197648									348.284
20	83891-03-6	Norfluoxetine			295.305	neutral	0	14	11233		0.00336132	0.000348435	30.6114					9.7965e-06	2.25865e-06	2.50962e-07	1.12933e-06								-2.3087									95.6132
21	176969-34-9	3-(Difluoromethyl)-1-methyl-1H-pyrazole-4-carboxylic acid			176.123	acid	0	3.33574	8.33702		0.00653586	0.296858	7999.49					6.26755e-06	1.7895e-06	1.98833e-07	8.94749e-07								1.23487									2.43642
22	80705-13-1	3-(Perfluorobutyl)propanoic acid			292.101	neutral	0	14	1922.42		67.5573	53.0241	229.263					1.45046e-07	1.87303e-06	2.08114e-07	9.36514e-07								0.159107									22.4811
23	151772-59-7	Perfluoro-3,6,9-trioxadecanoic acid			412.059	neutral	0	14	1.419e+11		1.71512	1.50162	360.765					6.3506e-07	2.18104e-06	2.42338e-07	1.09052e-06								0.486383									57.7947
24	144740-53-4	Flupyrsulfuron-methyl			465.36	neutral	0	14	616.331		1.48548e-08	6.75477e-09	211.608					8.19516e-05	8.05583e-07	8.95092e-08	4.02791e-07								-3.48882									2.77629
25	45298-90-6	Perfluorooctanesulfonate			499.625	neutral	0	14	2.8043e+06		0.206149	0.426796	1034.39					5.3255e-08	8.36807e-07	9.29785e-08	4.18403e-07								-0.976838									4.53576
26	500776-69-2	Sodium bis(perfluorooctyl)phosphinate			924.083	neutral	0	14	1.42193e+18		6.66355	0.0697314	9.67016					3.60686e-09	1.52724e-06	1.69693e-07	7.63618e-07								0.0624667									2841.57
27	70887-94-4	2H-Perfluoro-2-dodecenoate			558.114	neutral	0	14	5.03404e+08		8.07328	0.890071	61.5315					3.79639e-07	1.61355e-06	1.79283e-07	8.06775e-07								-0.0966043									32.8301
28	13252-13-6	Perfluoro-2-methyl-3-oxahexanoic acid			330.057	neutral	0	14	3.31408e+07		5.74145	53.9598	3101.96					5.13575e-07	9.22429e-07	1.02492e-07	4.61215e-07								-3.76602									14.6446
29	2516-99-6	3,3,3-Trifluoropropionic acid			128.05	neutral	0	14	8.37909		0.43387	748.225	220827					9.1329e-08	1.80477e-06	2.0053e-07	9.02386e-07								-0.127286									2.58003
30	65294-16-8	Perfluoro-(2,5,8-trimethyl-3,6,9-trioxadodecanoic) acid			662.098	neutral	0	14	1.29981e+19		0.383165	0.00737638	12.7462					7.66882e-08	2.18071e-06	2.42301e-07	1.09036e-06								-1.11313									492.697
31	646-83-3	Perfluoro-p-ethylcyclohexylsulfonic acid			462.13	neutral	0	14	310846		6.67869e-07	0.000144953	100300					7.7157e-09	1.51767e-06	1.6863e-07	7.58833e-07								-4.26048									1601.52
32	85068-29-7	3,5-Bis(trifluoromethyl)benzylamine			243.152	neutral	0	14	661.082		29.496	99.8495	823.117					1.87849e-06	1.77699e-06	1.97443e-07	8.88495e-07								0.111851									52.925
33	100568-02-3	(S)-Fluoxetine			309.332	neutral	0	14	13495.1		0.000530904	0.000152338	88.7602					1.22178e-05	2.26079e-06	2.51199e-07	1.13039e-06								-3.82372									148.355
34	1228284-64-7	Pydiflumetofen			426.67	neutral	0	14	29804.5		0.0120677	3.71916e-05	1.31496					1.03525e-05	2.26164e-06	2.51293e-07	1.13082e-06								-1.24384									665.934
35	407582-79-0	Sodium bis[2-(perfluorohexyl)ethyl] phosphate			812.158	neutral	0	14	1.89392e+09		0.127512	0.00253554	16.1496					8.54782e-07	2.18003e-06	2.42225e-07	1.09001e-06								-0.726432									57.3895
36	2806-15-7	Sodium perfluorodecanesulfonate			622.12	neutral	0	14	2.15856e+08		0.003884	0.00109384	175.207					1.80838e-09	1.6295e-06	1.81056e-07	8.1475e-07								-0.730964									37.3563
37	1190931-41-9	Perfluoro(2-[5-methoxy-1,3-dioxolan-4-yloxy]acetic acid)			340.054	neutral	0	14	740.166		0.00894786	66.7818	2.53797e+06					6.02086e-07	2.18119e-06	2.42355e-07	1.0906e-06								-3.16562									31.4613
38	73606-19-6	Potassium 9-chlorohexadecafluoro-3-oxanonane-1-sulfonate			570.67	neutral	0	14	1.7576e+09		0.000679603	0.000299859	251.795					1.74559e-09	1.7349e-06	1.92767e-07	8.67449e-07								-0.836547									5.43845
39	205650-69-7	Fipronil amide			455.16	neutral	0	14	2176.45		6.04273e-07	5.65977e-08	42.6314					6.70985e-06	1.72292e-06	1.91436e-07	8.61462e-07								-1.9874									7.19284
40	45187-15-3	Perfluorobutanesulfonate			299.09	neutral	0	14	2076.48		9.07856e-10	1.51487e-06	499069					1.65862e-09	1.80415e-06	2.00461e-07	9.02076e-07								-1.43791									6.29764
41	70887-84-2	2H-Perfluoro-2-decenoic acid			458.098	neutral	0	14	8.5643e+06		83.1771	8.1392	64.2832					3.77579e-07	1.86882e-06	2.07646e-07	9.34409e-07								-0.0328486									4.97303
42	801212-59-9	Perfluoro-4-isopropoxybutanoic acid			380.061	neutral	0	14	6.44031e+08		30.7409	31.1563	385.197					6.26303e-07	1.79745e-06	1.99717e-07	8.98725e-07								0.533365									37.552
43	863090-89-5	Perfluoro(4-methoxybutanoic acid)			280.046	neutral	0	14	874260		44.9717	203.848	1269.39					6.39989e-07	1.80017e-06	2.00019e-07	9.00086e-07								0.682179									50.0532
44	1514-85-8	Difluoromalonic acid			140.042	neutral	0	14	10.31		4.62317e-06	0.0123477	374027					1.23829e-06	1.5792e-06	1.75467e-07	7.89601e-07								-0.096196									2.4027
45	284028-89-3	3,5,7,8-Tetrahydro-2-[4-(trifluoromethyl)phenyl]-4H-thiopyrano[4,3-d]pyrimidin-4-one			312.31	neutral	0	14	1118.07		0.00156309	0.000152285	30.4269					1.26665e-05	1.51951e-06	1.68834e-07	7.59753e-07								-2.7619									24.0138
46	27619-94-9	6:2 Fluorotelomer sulfonate sodium salt			450.15	neutral	0	14	1103.5		6.45731e-05	0.000109816	765.545					1.2816e-08	1.62167e-06	1.80186e-07	8.10837e-07								-0.724861									5.96032
47	143701-75-1	RPA 202248			359.32	neutral	0	14	468.799		6.15435e-07	8.90664e-07	520.011					2.13785e-05	2.26696e-06	2.51884e-07	1.13348e-06								-0.945802									29.6636
48	1207727-04-5	Broflanilide			663.285	neutral	0	14	2.50126e+06		0.0349397	1.22408e-06	0.0232376					1.31153e-05	2.26082e-06	2.51202e-07	1.13041e-06								0.183448									199.716
49	630402-22-1	Sodium perfluoropentanesulfonate			372.08	neutral	0	14	7817.39		9.99846e-08	3.76116e-05	139967					1.57534e-09	1.80195e-06	2.00217e-07	9.00977e-07								-0.730885									5.9616
50	98789-57-2	Sodium Perfluorononanesulfonate			572.12	neutral	0	14	2.78162e+07		0.000222853	0.000200332	514.304					1.47206e-09	1.62935e-06	1.81039e-07	8.14676e-07								-0.725705									33.4085
51	2250081-67-3	Sodium 4,8-dioxa-3H-perfluorononanoate			400.052	neutral	0	14	1.50474e+08		0.968002	1.76031	727.493					3.17797e-07	1.8006e-06	2.00067e-07	9.00302e-07								-0.733179									5.40308
52	59587-38-1	6:2 Fluorotelomer sulfonate potassium salt			466.25	neutral	0	14	1099.25		6.45731e-05	0.000109816	792.926					1.2816e-08	1.62167e-06	1.80186e-07	8.10837e-07								1.22891									5.96032
53	335-24-0	Potassium perfluoro-4-ethylcyclohexanesulfonate			500.22	neutral	0	14	38255.9		3.34413e-07	7.25812e-05	108568					7.7157e-09	7.81118e-07	8.67909e-08	3.90559e-07								0.64546									3.7669
54	120067-83-6	Fipronil sulfide			421.14	neutral	0	14	861047		0.172315	9.61306e-05	0.234944					1.0819e-05	1.72554e-06	1.91727e-07	8.62772e-07								-3.42223									1379.84
55	380885-65-4	2-Chloro-5-[4-(difluoromethyl)-3-(hydroxymethyl)-5-oxo-4,5-dihydro-1H-1,2,4-triazol-1-yl]-4-fluorobenzoic acid			337.64	neutral	0	14	260.954		1.6707e-08	8.93547e-08	1805.81					8.6664e-06	2.26696e-06	2.51884e-07	1.13348e-06								0.570909									5.66579
56	4021-47-0	Sodium perfluorooctanesulfonate			522.11	neutral	0	14	3.59452e+06		0.000159248	0.000330268	1082.82					1.51058e-09	1.62904e-06	1.81005e-07	8.14522e-07								-1.14312									737.42
57	57677-95-9	Bis(3,3,4,4,5,5,6,6,7,7,8,8,8-tridecafluorooctyl) hydrogen phosphate			790.176	neutral	0	14	3.33333e+17		1188.46	5.66833	3.76873					8.54782e-07	2.18003e-06	2.42225e-07	1.09001e-06								-4.83326									57.3895
58	53826-12-3	2-(Perfluorohexyl)ethanoic acid			378.089	neutral	0	14	200999		5.40301	25.6492	1794.86					1.76213e-07	1.62263e-06	1.80292e-07	8.11316e-07								0.277725									75.7134
59	27854-31-5	2-(Perfluorooctyl)ethanoic acid			478.105	neutral	0	14	1.12077e+07		42.4606	3.14453	35.4073					1.86988e-07	1.62346e-06	1.80385e-07	8.11731e-07								-0.0440332									137.432
60	137780-69-9	Perfluoro-3,6-dioxadecanoic acid			446.068	neutral	0	14	9.52592e+10		0.815759	1.95348	1068.19					6.23982e-07	1.80296e-06	2.00329e-07	9.0148e-07								0.421113									64.0536
61	330562-41-9	Perfluoro-3,6,9-trioxatridecanoic acid			562.083	neutral	0	14	8.25809e+14		3.69024	0.399227	60.8087					8.38433e-08	2.18107e-06	2.42342e-07	1.09054e-06								0.0261826									120.262
62	335-70-6	1,8-Diiodoperfluorooctane			653.871	neutral	0	14	12500.6		143775	2493.03	11.338					6.53e-09	1.1439e-06	1.27099e-07	5.71948e-07								0.529958									3983
63	307-78-8	Perfluorodecanedioic acid			490.096	neutral	0	14	2.32853e+09		0.00404155	0.0643988	7809.28					6.40101e-07	1.52681e-06	1.69645e-07	7.63404e-07								0.816849									35.4843
64	70609-44-8	Sodium bis(perfluorohexyl)phosphinate			724.052	neutral	0	14	3.95259e+14		4.47081	0.0420046	6.80269					1.34669e-09	1.42715e-06	1.58572e-07	7.13576e-07								-0.167283									730.856
65	45285-51-6	Perfluorooctanoate			413.063	neutral	0	14	1.88276e+07		1.49523	25.6532	7086.8					6.24176e-07	1.62295e-06	1.80328e-07	8.11477e-07								-0.471393									4.96385
66	53826-13-4	2-(Perfluorodecyl)ethanoic acid			578.12	neutral	0	14	6.41606e+08		22.1364	0.394999	10.3159					7.18333e-08	1.46778e-06	1.63086e-07	7.33889e-07								-0.460769									336.466
67	335-95-5	Sodium perfluorooctanoate			436.051	neutral	0	14	1.41205e+07		1.47028	17.1021	218026					6.3496e-07	8.33762e-07	9.26402e-08	4.16881e-07								1.3676									4.06292
68	52299-26-0	Perfluorodecylphosphonic acid			600.063	neutral	0	14	1.60728e+08		0.202724	0.116824	345.798					3.30258e-09	1.62882e-06	1.8098e-07	8.14408e-07								-0.358731									597.163
69	425670-75-3	3,3,4,4,5,5,6,6,7,7,8,8,8-Tridecafluorooctane-1-sulfonate			427.16	neutral	0	14	2875.86		6.45738e-05	0.000109816	726.439					1.28141e-08	1.62167e-06	1.80186e-07	8.10837e-07								-0.359112									5.96032
70	849818-58-2	6-(trifluoromethyl)quinoline-2-carboxylic Acid			241.169	neutral	0	14	619.769		0.000336987	0.00106326	760.935					6.32821e-06	2.25867e-06	2.50963e-07	1.12933e-06								1.5089									7.8998
71	2806-24-8	Perfluorooctanesulfonamidoacetic acid			557.18	neutral	0	14	3.55861e+07		85.83	0.653816	4.24436					1.3247e-08	1.61436e-06	1.79374e-07	8.07182e-07								-0.728296									26.6832
72	370-86-5	Carbonyl cyanide p-trifluoromethoxyphenylhydrazone			254.171	neutral	0	14	4786.3		0.0442669	0.2486	1427.41					1.73718e-05	9.61771e-07	1.06863e-07	4.80886e-07								-1.9066									75.074
73	62037-80-3	Ammonium perfluoro-2-methyl-3-oxahexanoate			347.084	acid	0	3.82	4.41866e+07		2.48122	34.8769	4878.74					6.3715e-07	1.80029e-06	2.00032e-07	9.00144e-07								-1.0949									6.27194
74	57226-68-3	3-Phenyl-3-[4-(trifluoromethyl)phenoxy]propan-1-amine--hydrogen chloride (1/1)			331.76	neutral	0	14	10142.4		0.00243654	0.000358264	48.7813					9.7965e-06	2.25865e-06	2.50962e-07	1.12933e-06								-0.687928									49.3204
75	1003318-67-9	Oxathiapiprolin			539.53	neutral	0	14	47858.7		0.00433732	1.38132e-06	0.171825					3.33486e-05	2.38858e-06	2.65397e-07	1.19429e-06								-0.757189									26.6857
76	114519-85-6	Sodium bis(1H,1H,2H,2H-perfluorodecyl)phosphate			1012.19	neutral	0	14	6.67976e+12		0.00742264	2.13345e-05	2.90928					8.69887e-07	2.1798e-06	2.422e-07	1.0899e-06								-0.724145									114.287
77	144965-22-0	Sodium 1H,1H,2H,2H-perfluorooctylphosphate			466.067	neutral	0	14	2241.27		0.0209699	0.0694155	1542.8					5.508e-09	2.18046e-06	2.42274e-07	1.09023e-06								-0.752391									3.44619
78	29311-67-9	Perfluoro-3,6-dioxa-4-methyl-7-octene-1-sulfonic acid			444.12	neutral	0	14	5.27353e+08		8.80831e-06	0.0066066	333108					8.65075e-07	8.90716e-07	9.89685e-08	4.45358e-07								0.372655									4.27722
79	757124-72-4	2-(Perfluorobutyl)-1-ethanesulfonic acid			328.15	neutral	0	14	627.098		2.02417e-05	0.000176222	2856.84					5.68348e-08	1.79471e-06	1.99413e-07	8.97357e-07								0.199519									64.0264
80	151772-58-6	Perfluoro-3,6-dioxaheptanoic acid			296.045	neutral	0	14	1.64475e+07		4.0673	22.334	1625.61					6.42977e-07	2.18177e-06	2.42419e-07	1.09088e-06								0.656481									38.3916
81	406-93-9	4,4,4-Trifluorobutyric Acid			142.077	neutral	0	14	9.85849		0.452009	771.675	242555					5.54122e-07	1.79736e-06	1.99707e-07	8.98682e-07								-0.0911874									2.88834
82	375-50-8	Perfluoro-1,4-diiodobutane			453.84	neutral	0	14	3.59827e+06		63428	2076.15	14.8552					6.00649e-09	7.74277e-07	8.60308e-08	3.87138e-07								-0.765928									654.298
83	439680-76-9	(+)-(1R)-cis-Bifenthrin			422.87	neutral	0	14	1.00482e+07		0.0785488	1.33781e-05	0.0720216					2.48996e-05	2.26384e-06	2.51538e-07	1.13192e-06								-4.35533									2686.13
84	914637-49-3	2H,2H,3H,3H-Perfluorooctanoic acid			342.108	acid	0	0.724204	9159.36		91.7165	39.0593	145.693					5.35996e-08	1.6896e-06	1.87734e-07	8.44801e-07								0.124918									42.0897
85	114247-09-5	(-)-(R)-Fluoxetine hydrochloride			345.79	neutral	0	14	9748.48		0.000827962	0.000164914	68.8747					1.22178e-05	2.26079e-06	2.51199e-07	1.13039e-06								-1.88175									148.395
86	725-89-3	Benzoic acid, 3,5-bis(trifluoromethyl)-			258.12	neutral	0	14	9100.36		1.95398	2.68979	355.319					8.62943e-07	1.00374e-06	1.11526e-07	5.01869e-07								1.96431									17.0887
87	394730-71-3	Pyriprole			494.27	neutral	0	14	796365		7.12044e-05	1.49624e-08	0.103862					1.31734e-05	1.5453e-06	1.717e-07	7.72652e-07								-1.13834									116.014
88	330-12-1	4-(Trifluoromethoxy)benzoic acid			206.12	neutral	0	14	638.227		0.332959	1.30138	805.623					4.99059e-06	9.98758e-07	1.10973e-07	4.99379e-07								1.25235									3.49614
89	25366-23-8	2-(N,N'-Dimethylureido)-5-trifluoromethyl-1,3,4-thiadiazole			240.2	acid	0	13.5739	70.7946		0.000226117	0.00105067	2097.98					5.06527e-06	9.99187e-07	1.11021e-07	4.99594e-07								-0.331578									4.35349
90	460-37-7	1,1,1-Trifluoro-3-iodopropane			223.965	neutral	0	14	254.08		14084	17260.8	274.483					2.49181e-08	1.75158e-06	1.9462e-07	8.7579e-07								1.87007									81.1424
91	951659-40-8	Flupyradifurone			288.68	neutral	0	14	29.6221		4.15956e-06	8.77052e-05	6086.88					1.08605e-05	1.64559e-06	1.82843e-07	8.22796e-07								-1.53282									26.6011
92	100568-03-4	(R)-(+)-Fluoxetine			309.332	neutral	0	14	13495.1		0.000827962	0.000164914	61.613					1.22178e-05	2.26079e-06	2.51199e-07	1.13039e-06								-3.87497									148.375
93	128621-72-7	Carfentrazone			384.14	neutral	0	14	2290.87		1.97827e-07	2.39462e-07	464.987					6.25863e-06	1.19911e-06	1.33235e-07	5.99557e-07								-1.0118									3.6195
94	166812-75-5	1,1,1-Trifluorooctadec-13-en-2-one			320.44	neutral	0	14	6.4422e+07		0.0322083	0.00365956	36.4089					2.82152e-05	1.4471e-06	1.60789e-07	7.23549e-07								-1.18412									439.416
95	2355-31-9	2-(N-Methylperfluorooctanesulfonamido)acetic acid			571.2	neutral	0	14	2.14017e+08		461.275	0.796652	0.986499					4.97475e-07	1.79397e-06	1.9933e-07	8.96986e-07								-0.727218									34.1179
96	29081-56-9	Ammonium perfluorooctanesulfonate			517.16	neutral	0	14	2.77362e+06		0.000155449	0.000241794	804.418					1.51058e-09	8.36807e-07	9.29785e-08	4.18403e-07								0.592442									494.947
97	22898-01-7	Sodium 2,2,3,3-tetrafluoropropionate			168.021	neutral	0	14	20.893		0.780741	0.0399956	999429					1.26812e-07	1.16742e-06	1.29713e-07	5.83708e-07								2.58733									2.93152
98	144740-54-5	Flupyrsulfuron-methyl sodium			487.34	neutral	0	14	9.12011	28.8403	8.06555e-08	2.10135e-08	126.969					8.195e-05	8.05439e-07	8.94932e-08	4.02719e-07								-2.52842									2.14099
99	658066-35-4	Fluopyram			396.72	neutral	0	14	20443.7		0.000917069	2.96954e-05	15.0754					1.04437e-05	2.26459e-06	2.51621e-07	1.1323e-06								-0.267523									128.444
100	372137-35-4	Saflufenacil			500.85	neutral	0	14	69.0432		4.09844e-07	5.70063e-07	2088.54					1.75692e-05	1.41364e-06	1.57071e-07	7.06819e-07								-0.195615									3.88685
101	106917-52-6	Flusulfamide			415.165	neutral	0	14	170127		0.000140513	6.14728e-07	1451.44					4.56317e-06	1.15307e-06	1.28119e-07	5.76535e-07								-1.57172									215.035
102	117428-22-5	Picoxystrobin			367.324	neutral	0	14	13152.4		0.000337291	2.58371e-05	3.12593					1.25619e-05	1.40878e-06	1.56531e-07	7.04389e-07								-1.72178									61.6711
103	42874-01-1	Nitrofluorofen			317.65	neutral	0	14	34673.7		4.14346	0.01212	0.929154					3.91621e-06	1.15067e-06	1.27852e-07	5.75333e-07								-0.263387									41050.1
104	76-05-1	Trifluoroacetic acid			114.022	acid	0	0.23	7.37958		0.0112471	24546.8	1.00156e+06					9e-08	1.00542e-06	1.11714e-07	5.02711e-07								0.931752									2.4292
105	29091-05-2	Dinitramine			322.247	acid	0	13.5237	19952.6	4265.8	0.140842	0.000479958	1.09747					1.18384e-05	1.15465e-06	1.28294e-07	5.77325e-07								-0.769645									162.353
106	94125-34-5	Prosulfuron			419.38	acid	0	3.80743	1355.24		3.53088e-08	8.79392e-09	1023.03					6.50791e-06	7.27727e-07	8.08585e-08	3.63863e-07								-1.65024									11.8145
107	134605-64-4	Butafenacil			474.82	neutral	0	14	7080.02		0.000225379	1.84147e-06	9.92374					6.42197e-05	1.56291e-06	1.73656e-07	7.81453e-07								-2.15196									6.91033
108	33245-39-5	Fluchloralin			355.7	neutral	0	14	42658	3548.13	1.51988	0.00399956	0.896404					1.10299e-05	1.15478e-06	1.28309e-07	5.77389e-07								-2.50794									663.632
109	122453-73-0	4-Bromo-2-(4-chlorophenyl)-1-(ethoxymethyl)-5-(trifluoromethyl)-1H-pyrrole-3-carbonitrile			407.62	neutral	0	14	67608.3		0.0725108	5.11407e-05	0.112096					1.12302e-05	9.24115e-07	1.02679e-07	4.62057e-07								-2.28804									1021.45
110	97886-45-8	Dithiopyr			401.41	neutral	0	14	56234.1		0.115267	0.000191504	1.39819					6.17591e-06	9.78537e-07	1.08726e-07	4.89269e-07								-1.17896									389.213
111	374-07-2	1,1-Dichlorotetrafluoroethane			170.92	neutral	0	14	554.823		126656	218637	136.675					2.98198e-10	5.97215e-07	6.63572e-08	2.98607e-07								0.424193									20.6015
112	98-16-8	3-(Trifluoromethyl)aniline			161.129	base	3.49	14	194.984	229.087	5.01769	57.8888	4989.34					6.98051e-06	1.0499e-06	1.16656e-07	5.24952e-07								-0.0957205									20.6055
113	29553-26-2	2-Methyl-3,3,4,4-tetrafluoro-2-butanol			160.111	neutral	0	14	19.382		34.3243	5029.29	23459.9					5.13537e-07	1.00852e-06	1.12057e-07	5.04258e-07								1.22131									5.72896
114	393-39-5	alpha,alpha,alpha-4-Tetrafluoro-o-toluidine			179.119	neutral	0	14	199.714		13.7462	73.701	960.357					3.0696e-06	1.14871e-06	1.27634e-07	5.74355e-07								0.0956722									36.8565
115	82657-04-3	Bifenthrin			422.875	neutral	0	14	4.28496e+07	223872	0.101325	2.39987e-05	0.0833238					2.3556e-05	1.15421e-06	1.28245e-07	5.77103e-07								-3.64541									1857.34
116	308-24-7	Undecafluorocyclohexane			282.058	neutral	0	14	23577.9		369410	16019.2	12.2313					3.9626e-09	5.50618e-07	6.11798e-08	2.75309e-07								-0.707975									374.843
117	2706-91-4	Perfluoropentanesulfonic acid			350.1	acid	0	14	6526.6		0.0041445	0.779953	65885.3					5.32877e-08	9.23262e-07	1.02585e-07	4.61631e-07								-0.338134									106.347
118	422-64-0	Perfluoropropanoic acid			164.031	neutral	0	14	170.176		20.2114	1949.32	15820.2					5.11585e-07	1.00966e-06	1.12185e-07	5.04832e-07								0.243949									3.43065
119	377-38-8	Perfluorobutanedioic acid			190.05	neutral	0	14	574.391		0.00705112	4.65618	125499					7.03902e-07	1.05793e-06	1.17548e-07	5.28967e-07								0.00984255									1.76614
120	375-92-8	Perfluoroheptanesulfonic acid			450.12	acid	0	14	355324		0.0854808	0.599305	3155.79					5.32799e-08	9.23491e-07	1.0261e-07	4.61745e-07								-0.293373									302.968
121	72619-32-0	Haloxyfop-P-methyl			375.73	neutral	0	14	11484.6		0.0323227	0.000799932	9.3					1.18143e-05	8.86551e-07	9.85057e-08	4.43276e-07								-1.16858									16.9981
122	400882-07-7	Cyflumetofen			447.454	neutral	0	14	749849		0.000843936	1.10214e-06	0.0282343					1.03853e-05	1.8016e-06	2.00178e-07	9.00799e-07								-1.33753									126.941
123	1652-63-7	N-[(Perfluorooctylsulfonamido)propyl]-N,N,N-trimethylammonium iodide			726.23	neutral	0	14	7044.69		0.000976825	0.00781488	5810.05					1.54822e-05	8.34115e-07	9.26794e-08	4.17057e-07								-0.222035									84.915
124	2058-94-8	Perfluoroundecanoic acid			564.096	acid	0	14	10000		26.6228	0.0816109	92.0211					5.06946e-07	8.34243e-07	9.26937e-08	4.17122e-07								-1.50269									299.659
125	28523-86-6	Sevoflurane			200.058	neutral	0	14	147.567		4624.33	25731.8	1527.66					5.475e-08	8.97691e-07	9.97434e-08	4.48845e-07								1.21898									19.8614
126	137641-05-5	Picolinafen			376.311	neutral	0	14	20056.2		0.0985081	6.43183e-05	0.0474152					1.13513e-05	2.26012e-06	2.51125e-07	1.13006e-06								-2.19487									80.5766
127	23576-23-0	Metflurazon			317.7	neutral	0	14	744.994		0.0129486	0.00289274	70.9747					1.1176e-05	9.62165e-07	1.06907e-07	4.81083e-07								-0.937847									27.7088
128	383-63-1	Ethyl trifluoroacetate			142.079	neutral	0	14	15.1356		234.638	29558.9	17898.6					2.79585e-07	1.19826e-06	1.3314e-07	5.99132e-07								2.296									2.81748
129	50594-67-7	Acifluorfen-methyl			375.685	neutral	0	14	18197		0.0533193	9.9996e-06	0.644614					5.37989e-06	1.15451e-06	1.28279e-07	5.77256e-07								-2.41565									205.929
130	3825-26-1	Ammonium perfluorooctanoate			431.101	neutral	0	14	1.41223e+07		2.17501	18.7153	10250.1					6.3496e-07	8.33762e-07	9.26402e-08	4.16881e-07								0.181148									105.482
131	2795-39-3	Potassium perfluorooctanesulfonate			538.22	neutral	0	14	0.0831764		0.000106291	0.000330499	358.796					1.51058e-09	8.36807e-07	9.29785e-08	4.18403e-07								-0.35375									492.667
132	112281-77-3	Tetraconazole			372.145	neutral	0	14	3630.78		0.000429618	0.000179978	155.591					1.0315e-05	9.60688e-07	1.06743e-07	4.80344e-07								-0.687572									181.492
133	179101-81-6	Pyridalyl			491.115	neutral	0	14	1.15043e+08		0.0149746	5.10154e-06	0.167312					1.95134e-05	9.11356e-07	1.01262e-07	4.55678e-07								-1.89226									3625.94
134	129630-19-9	Pyraflufen-ethyl			413.175	neutral	0	14	3090.3		0.00630902	0.00478626	0.541317					2.11077e-05	8.03135e-07	8.92373e-08	4.01568e-07								-2.08654									117.537
135	158062-67-0	Flonicamid			229.161	neutral	0	14	10.0738		1.37746e-05	0.00033339	5247.81					2.46669e-06	1.19938e-06	1.33264e-07	5.99688e-07								1.03225									3.53666
136	52806-53-8	Hydroxyflutamide			292.217	neutral	0	14	501.187		9.91002e-08	4.24188e-06	12508					5.72157e-06	1.15386e-06	1.28206e-07	5.76929e-07								-0.434553									15.8975
137	63333-35-7	Bromethalin			577.937	neutral	0	14	1.75986e+07		0.103767	1.29327e-05	0.00200543					5.91025e-06	6.19037e-07	6.87819e-08	3.09519e-07								-2.28754									293493
138	86209-51-0	Primisulfuron-methyl			468.34	acid	0	2.4064	388.437	12.0226	3.40688e-07	8.25645e-09	67.6958					8.13761e-05	8.4981e-07	9.44233e-08	4.24905e-07								-1.06997									7.36596
139	55283-68-6	Ethalfluralin			333.269	neutral	0	14	128825	3981.07	12.9696	0.0117057	0.24198					4.3974e-05	1.1554e-06	1.28377e-07	5.77698e-07								-1.58092									492.206
140	335-67-1	Perfluorooctanoic acid			414.07	acid	0	3.8	2864.37		3.39906	128.697	7007.72					5.1248e-07	8.33762e-07	9.26402e-08	4.16881e-07								-0.288214									1318.26
141	375-95-1	Perfluorononanoic acid			464.079	acid	0	14	15997.2		13.3927	1.30092	1299.42					5.10425e-07	8.33987e-07	9.26652e-08	4.16993e-07								-0.266096									113.306
142	307-55-1	Perfluorododecanoic acid			614.101	acid	0	14	5.05203e+10		21.5814	0.00821112	33.2221					5.05477e-07	7.56269e-07	8.40299e-08	3.78135e-07								-1.37234									247.487
143	27314-13-2	Norflurazon			303.67	acid	0	10.9	220.104	1905.46	3.47545e-05	3.85301e-06	32.2374					1.38361e-05	1.19799e-06	1.3311e-07	5.98997e-07								-0.781277									19.0999
144	66332-96-5	Flutolanil			323.317	acid	0	12.4243	5011.87		0.000322214	6.50597e-06	7.21417					6.11676e-05	1.19905e-06	1.33228e-07	5.99525e-07								-0.232701									19.5344
145	59756-60-4	1-Methyl-3-phenyl-5-(3-(trifluoromethyl)phenyl)-4-pyridone			329.321	neutral	0	14	1296.86	707.946	0.000820732	1.29988e-05	12.0204					2.58584e-05	1.15088e-06	1.27875e-07	5.75439e-07								-1.42782									63.0775
146	454-89-7	alpha,alpha,alpha-Trifluoro-m-tolualdehyde			174.121	neutral	0	14	295.121		39.2679	127.596	565.784					1.20204e-05	1.0911e-06	1.21233e-07	5.45549e-07								-1.00637									16.548
147	2164-17-2	Fluometuron			232.208	acid	0	13.1295	263.027	79.4328	0.000264458	0.000125056	100.564					6.65188e-06	9.6005e-07	1.06672e-07	4.80025e-07								-0.298801									19.0995
148	50598-28-2	N-(3-(Dimethylamino)propyl) perfluorohexane sulfonamide			484.28	neutral	0	14	973512		1319.22	2.97755	1.09305					1.50269e-05	9.20683e-07	1.02298e-07	4.60342e-07								-0.726335									400.499
149	352-87-4	2,2,2-Trifluoroethyl methacrylate			168.118	neutral	0	14	36.3078		76.527	4784.31	10510.4					2.0126e-05	1.00806e-06	1.12006e-07	5.04029e-07								0.214867									3.40878
150	881685-58-1	Isopyrazam			359.421	neutral	0	14	56425		3.82968e-05	4.97402e-07	4.66819					1.31807e-05	1.72887e-06	1.92097e-07	8.64436e-07								-0.938097									119.13
151	98-17-9	3-(Trifluoromethyl)phenol			162.111	acid	0	8.68	891.251		4.16915	92.507	3596.98					2.22119e-06	1.08963e-06	1.21069e-07	5.44813e-07								-0.160244									33.5746
152	422556-08-9	Pyroxsulam			434.35	neutral	0	14	89.2153		8.49087e-09	2.41852e-08	3218.53					1.24584e-05	1.56699e-06	1.7411e-07	7.83497e-07								-1.26035									8.0179
153	69806-34-4	Haloxyfop			361.705	neutral	0	14	3623.02		0.00014685	1.85202e-05	36.4361					1.38643e-05	1.15369e-06	1.28188e-07	5.76844e-07								0.806627									8.7
154	355-46-4	Perfluorohexanesulfonic acid			400.11	neutral	0	14	158.489		0.00868249	1.08e-06	243.4					5.33097e-08	9.23293e-07	1.02588e-07	4.61646e-07								-0.245057									3981.07
155	1478-61-1	Bisphenol AF			336.236	acid	0	9.12707	10884.8		0.00326848	0.00125566	129.173					3.74419e-05	2.88512e-07	3.20569e-08	1.44256e-07								-1.15817									197.346
156	102851-06-9	tau-Fluvalinate			502.92	acid	0	13.5947	7.99817e+06	1000000	0.0740389	1.01979e-06	0.00301298					2.04264e-05	1.15275e-06	1.28083e-07	5.76376e-07								-3.90108									4966.3
157	15457-05-3	Fluorodifen			328.207	neutral	0	14	4466.84		0.183084	0.0010577	1.99442					4.02535e-06	1.15054e-06	1.27837e-07	5.75268e-07								-0.623961									2649.59
158	53780-34-0	Mefluidide			310.29	neutral	0	14	104.713	199.526	1.33203e-05	9.84491e-06	179.44					8.20617e-05	8.42455e-07	9.36062e-08	4.21228e-07								1.69675									7.09728
159	239110-15-7	Fluopicolide			383.585	neutral	0	14	18736.1		0.00146995	1.29028e-05	2.77712					7.45563e-06	1.15443e-06	1.2827e-07	5.77216e-07								-0.851151									257.802
160	91465-08-6	lambda-Cyhalothrin			449.855	acid	0	13.9764	8.15479e+06	181970	0.149961	5.99994e-07	0.00501916					2.45321e-05	1.15386e-06	1.28207e-07	5.76931e-07								-4.12405									1950
161	62924-70-3	Flumetralin			421.735	neutral	0	14	281838	60256	0.192518	3.19969e-05	0.0722812					1.25299e-05	1.15344e-06	1.2816e-07	5.7672e-07								-2.28594									12427
162	79622-59-6	Fluazinam			465.095	base	9.15777	14	10232.9		0.229079	0.000249066	1.35532					3.48902e-06	8.84108e-07	9.82342e-08	4.42054e-07								-1.62868									295873
163	13311-84-7	Flutamide			276.217	acid	0	10.3571	2238.72		0.00405842	0.000280371	19.0822					6.44386e-06	1.19961e-06	1.3329e-07	5.99807e-07								-1.40991									65.8038
164	678-39-7	2-(Perfluorooctyl)ethanol			464.121	neutral	0	14	463539		8361.23	86.1069	0.221207					1.5711e-06	8.33737e-07	9.26375e-08	4.16869e-07								-0.447207									1014.43
165	50594-77-9	2-Chloro-1-(3-acetoxyphenoxy)-4-(trifluoromethyl)benzene			330.69	neutral	0	14	28963.1		0.546919	0.00275261	1.66434					6.72096e-06	9.59946e-07	1.06661e-07	4.79973e-07								-1.08569									306.311
166	24448-09-7	N-Methyl-N-(2-hydroxyethyl)perfluorooctanesulfonamide			557.22	neutral	0	14	25118.9		6312.78	0.00119999	0.816135					6.25761e-06	9.19135e-07	1.02126e-07	4.59567e-07								1.56446									744.998
167	76-38-0	Methoxyflurane			164.965	neutral	0	14	162.181		374.903	7067.15	28300					4.29727e-08	1.08169e-06	1.20187e-07	5.40843e-07								1.23799									10.3701
168	42874-03-3	Oxyfluorfen			361.705	neutral	0	14	53703.2	100000	0.0830865	2.66635e-05	0.115021					9.46063e-06	1.15445e-06	1.28272e-07	5.77224e-07								-1.67572									4594.12
169	77501-63-4	Lactofen			461.775	neutral	0	14	64565.4	10000	0.0478254	9.33256e-06	0.100003					8.12873e-06	1.15299e-06	1.2811e-07	5.76495e-07								-1.73782									272.247
170	72178-02-0	Fomesafen			438.76	acid	0	3.78775	794.328		2.91217e-05	9.99915e-05	50.1131					7.40145e-06	9.22482e-07	1.02498e-07	4.61241e-07								-0.805288									6
171	69409-94-5	Fluvalinate			502.92	acid	0	13.5947	7.99817e+06	1000000	0.0740389	1.01979e-06	0.00419915					2.04264e-05	1.15275e-06	1.28083e-07	5.76376e-07								-3.4438									4966.3
172	62476-59-9	Acifluorfen sodium			383.645	acid	0	2.03068	8720.19		1.19868e-07	1.29989e-06	435748					5.32991e-06	1.15244e-06	1.28049e-07	5.7622e-07								-0.109561									129.872
173	54910-89-3	Fluoxetine			309.331	base	9.80314	14	11220.2		0.00486418	0.000963614	60.3197					1.99336e-05	1.19725e-06	1.33028e-07	5.98624e-07								-1.74959									150.25
174	530-78-9	Flufenamic acid			281.237	acid	0	3.9	177828		0.00496172	0.000176405	7.38874					3.40135e-05	1.19536e-06	1.32818e-07	5.97681e-07								0.253022									11.0319
175	88-30-2	3-(Trifluoromethyl)-4-nitrophenol			207.109	acid	0	6.15	742.375		0.0724274	0.680607	4992.73					6.36353e-07	1.19492e-06	1.32769e-07	5.97459e-07								-0.341122									22.7268
176	56296-78-7	Fluoxetine hydrochloride			327.56	neutral	0	14	6606.93		0.00473041	0.000963614	66.726					1.99336e-05	1.19725e-06	1.33028e-07	5.98624e-07								-2.07477									150.263
177	120068-36-2	Fipronil sulfone			453.14	neutral	0	14	9.29077e+06		7.65213e-06	1.95354e-07	11.5684					1.03495e-05	2.26603e-06	2.51781e-07	1.13301e-06								-3.44754									27.9797
178	39634-42-9	4-[(4-Trifluoromethylphenyl)oxy]phenol			254.209	neutral	0	14	12937.2		0.0619209	0.00773556	31.7574					2.65484e-05	8.96852e-07	9.96502e-08	4.48426e-07								-0.0584393									266.714
179	27619-97-2	6:2 Fluorotelomer sulfonic acid			428.165	acid	0	14	9549.93		0.0668548	0.0575167	368.36					4.9747e-07	8.33122e-07	9.25691e-08	4.16561e-07								1.12116									126.568
180	2706-90-3	Perfluoropentanoic acid			264.048	acid	0	0.340705	48.3648		166.984	687.885	120					5.19779e-07	9.65187e-07	1.07243e-07	4.82593e-07								0.278022									19.7898
181	907204-31-3	Fluxapyroxad			381.306	neutral	0	14	11063.9		0.00195083	7.09793e-06	3.47751					1.03526e-05	2.26584e-06	2.5176e-07	1.13292e-06								-0.797477									43.3367
182	581809-46-3	Bixafen			414.21	neutral	0	14	419703		0.000310544	2.20359e-07	0.484626					1.03548e-05	2.26478e-06	2.51642e-07	1.13239e-06								-0.907367									172.738
183	183675-82-3	Penthiopyrad			359.41	neutral	0	14	14175.2		0.0252894	0.000288985	7.51167					1.00403e-05	2.26354e-06	2.51504e-07	1.13177e-06								-0.702522									68.3913
184	122454-29-9	Tralopyril			349.54	neutral	0	14	177129		0.0110304	2.44858e-05	0.775928					6.08855e-06	2.26504e-06	2.51672e-07	1.13252e-06								-2.94886									900.117
185	139968-49-3	Metaflumizone			506.408	neutral	0	14	1.03602e+06		0.0212749	8.84645e-07	0.0210573					1.03685e-05	2.25893e-06	2.50993e-07	1.12947e-06								-1.33498									186.362
186	122836-35-5	Sulfentrazone			387.185	acid	0	6.39487	9.77237		6.4544e-08	1.29988e-07	777.18					1.72558e-05	7.71784e-07	8.57538e-08	3.85892e-07								-0.812594									5.9082
187	68085-85-8	alpha-Cyhalothrin			449.855	acid	0	13.9764	6.30957e+06	181970	0.149961	5.99994e-07	0.00475204					2.45321e-05	1.15386e-06	1.28207e-07	5.76931e-07								-3.3661									1950
188	67485-29-4	Hydramethylnon			494.488	neutral	0	14	204.174	724436	0.222915	2.70644e-06	0.006					0.00010143	4.45696e-08	4.95218e-09	2.22848e-08								-2.12034									46.905
189	355-68-0	Perfluorocyclohexane			300.048	neutral	0	14	812.831		583343	22779.9	13.2667					6.93256e-10	2.65321e-07	2.94801e-08	1.32661e-07								-0.707975									251.781
190	56773-42-3	Tetraethylammonium perfluorooctanesulfonate			629.375	acid	0	14	2.29087e+07		5.35427	4.58628e-07	5.391e-05					2.65604e-05	4.45696e-08	4.95218e-09	2.22848e-08								-0.311282									56.23
191	2991-50-6	2-(N-Ethylperfluorooctanesulfonamido)acetic acid			585.23	neutral	0	14	5.4623e+08		362.063	0.416152	0.672657					6.7779e-06	9.18061e-07	1.02007e-07	4.59031e-07								-0.726645									47.0309
192	355-02-2	Perfluoromethylcyclohexane			350.058	neutral	0	14	150878		1.26188e+06	14125.6	3.73941					2.76225e-09	4.99994e-07	5.55549e-08	2.49997e-07								-0.707975									549.794
193	96525-23-4	Flurtamone			333.31	neutral	0	14	1659.59		5.05952e-05	2.01226e-05	22.8996					4.37808e-05	1.19668e-06	1.32965e-07	5.98341e-07								-1.78106									52.2328
194	72850-64-7	Flurazole			321.7	neutral	0	14	5795.33		0.0251286	3.90648e-05	0.499542					8.03451e-06	1.19996e-06	1.33328e-07	5.99978e-07								-1.79945									133.844
195	335104-84-2	Tembotrione			440.815	acid	0	6.84894	307.041		1.81682e-07	2.92906e-06	28476.3					2.67112e-05	1.15243e-06	1.28048e-07	5.76216e-07								-0.260947									6.36304
196	333-36-8	Flurothyl			182.067	neutral	0	14	53.0398		1588.2	20797.6	3949.69					1.215e-08	5.96117e-07	6.62353e-08	2.98059e-07								0.689563									9.00334
197	647-42-7	2-(Perfluorohexyl)ethanol			364.108	neutral	0	14	35960.8		1837.12	222.331	16.6158					1.57798e-06	9.19646e-07	1.02183e-07	4.59823e-07								-0.114958									273.001
198	71422-67-8	Chlorfluazuron			540.655	neutral	0	14	630957		1.82384e-07	3.08428e-09	0.0159492					1.34199e-05	1.15346e-06	1.28162e-07	5.76731e-07								-4.13521									1124.8
199	116714-46-6	Novaluron			492.71	neutral	0	14	186209		0.00634151	3.13899e-07	0.0446817					1.59672e-05	9.20283e-07	1.02254e-07	4.60142e-07								-3.14566									492.436
200	141112-29-0	Isoxaflutole			359.32	neutral	0	14	208.93		1.87451e-05	9.9996e-07	6.213					7.39146e-06	1.2001e-06	1.33344e-07	6.00048e-07								-1.78495									71.4224
201	103055-07-8	N-[2,5-dichloro-4-(1,1,2,3,3,3-hexafluoropropoxy)-phenyl-aminocarbonyl]-2,6-difluorobenzamide			511.155	acid	0	9.01685	131826		0.00755167	3.43438e-07	0.056337					9.07413e-06	1.15317e-06	1.2813e-07	5.76586e-07								-2.70241									432.234
202	64628-44-0	Triflumuron			358.705	acid	0	9.07672	81283.1		0.000573499	3.99956e-08	0.0287935					1.94728e-05	1.15141e-06	1.27935e-07	5.75707e-07								-3.4513									288.983
203	79538-32-2	Tefluthrin			418.74	neutral	0	14	3.16228e+06		167.186	0.00799954	0.0189782					1.45662e-05	1.1552e-06	1.28355e-07	5.77599e-07								-4.15454									3000
204	375-73-5	Perfluorobutanesulfonic acid			300.095	acid	0	14	1573.88		0.0138209	11.5444	509.988					5.33295e-08	9.2436e-07	1.02707e-07	4.6218e-07								-0.0734114									55.2824
205	354-58-5	1,1,1-Trichloro-2,2,2-trifluoroethane			187.375	neutral	0	14	929.586		28254.7	47962.6	362.49					3.97022e-10	5.51973e-07	6.13303e-08	2.75986e-07								0.323086									25.4548
206	328-84-7	1,2-Dichloro-4-(trifluoromethyl)benzene			215	neutral	0	14	12351.3		495.693	314.455	96.8434					2.13945e-07	7.9693e-07	8.85478e-08	3.98465e-07								-0.851623									1506.78
207	307-35-7	Perfluorooctanesulfonyl fluoride			502.12	neutral	0	14	7.62377e+08		204340	1175.95	2.88963					1.37355e-09	1.11257e-06	1.23619e-07	5.56285e-07								-1.52452									2152.65
208	73-48-3	Bendroflumethiazide			421.41	acid	0	9.04327	62.0906		6.54353e-08	1.36517e-08	108.117					8.49484e-05	9.16763e-07	1.01863e-07	4.58381e-07								0.41872									4.08947
209	375-22-4	Perfluorobutanoic acid			214.039	acid	0	1.06536	26.9153		143.203	10819.9	446.999					5.21089e-07	9.66159e-07	1.07351e-07	4.8308e-07								1.05854									5.50188
210	375-01-9	3:1 Fluorotelomer alcohol			200.058	neutral	0	14	87.0964		221.516	4412.65	4178.21					8.4e-08	9.69366e-07	1.07707e-07	4.84683e-07								2.26679									6.47258
211	336-08-3	Perfluorohexanedioic acid			290.067	neutral	0	14	1.06746e+06		0.0653868	0.451754	2004.06					7.14074e-07	9.56339e-07	1.0626e-07	4.78169e-07								0.156678									7.3106
212	272451-65-7	Flubendiamide			682.395	neutral	0	14	147696		8.10369e-05	1.40886e-08	0.0291381					1.75752e-05	1.15343e-06	1.28159e-07	5.76715e-07								-1.38487									240.621
213	70-00-8	Trifluridine			296.201	neutral	0	14	0.346737		1.03464e-08	3.71837e-07	10645.1					3.24857e-05	1.23961e-06	1.37734e-07	6.19804e-07								0.351732									0.870596
214	83164-33-4	Diflufenican			394.3	acid	0	10.2542	79432.8		0.0329306	4.23951e-06	0.0498931					5.18635e-06	1.15347e-06	1.28163e-07	5.76734e-07								-2.15594									325.259
215	34455-29-3	6:2 Fluorotelomer sulfonamide betaine			570.37	acid	0	14	5392.13		6.00938e-05	0.00164283	15592.7					2.04153e-05	7.28397e-07	8.0933e-08	3.64199e-07								0.140789									5.82
216	53230-10-7	Mefloquine			378.319	neutral	0	14	30903		2.90662e-05	5.75446e-06	74.8987					2.46916e-05	7.74023e-07	8.60026e-08	3.87012e-07								-2.2871									122.135
217	120068-37-3	Fipronil			437.145	neutral	0	14	10000		8.53156e-05	3.70616e-07	2.37684					4.1486e-05	1.15433e-06	1.28259e-07	5.77165e-07								-2.84254									103.764
218	141517-21-7	Trifloxystrobin			408.379	neutral	0	14	31622.8		0.00766519	7.4927e-06	0.604398					5.28001e-06	1.33709e-07	1.48565e-08	6.68545e-08								-1.9277									257.89
219	128639-02-1	Carfentrazone-ethyl			412.195	neutral	0	14	2290.87		0.000299922	1.5999e-05	22.0447					9.97792e-06	8.43023e-07	9.36692e-08	4.21512e-07								-1.11409									92.8508
220	63734-62-3	Benzoic acid, 3-[2-chloro-4-(trifluoromethyl)phenoxy]-			316.665	neutral	0	14	40620.8		0.00129832	0.000140743	34.3279					5.83493e-06	1.19763e-06	1.3307e-07	5.98815e-07								-0.0785491									28.0967
221	151-67-7	Halothane			197.38	neutral	0	14	199.526		2056.9	40149.9	4014.22					3.375e-08	9.40731e-07	1.04526e-07	4.70366e-07								1.32865									11.8101
222	129453-61-8	Fulvestrant			606.78	neutral	0	14	2.65491e+09		0.000294628	3.1291e-08	0.0644431					9.21218e-05	5.42992e-08	6.03324e-09	2.71496e-08								-2.17471									133.527
223	368-77-4	alpha,alpha,alpha-Trifluoro-m-tolunitrile			171.121	neutral	0	14	299.712		31.3802	48.4383	264.141					6.15563e-07	8.08165e-07	8.97961e-08	4.04083e-07								0.275988									18.75
224	1582-09-8	Trifluralin			335.287	neutral	0	14	218776	15848.9	10.4365	0.00610639	0.259695					1.41965e-05	1.15332e-06	1.28146e-07	5.76658e-07								-1.51911									2770.41
225	67906-42-7	Ammonium perfluorodecanesulfonate			617.17	acid	0	14	1.62853e+08		0.0032123	0.000603117	115.875					1.80838e-09	8.37035e-07	9.30039e-08	4.18518e-07								0.037024									887.995
226	376-06-7	Perfluorotetradecanoic acid			714.119	neutral	0	14	125893		19.2779	0.222354	8.23675					5.02985e-07	7.56883e-07	8.40982e-08	3.78442e-07								-1.88469									134.481
227	2709-56-0	Flupenthixol			434.52	base	8.02842	14	32359.4		1.52661e-05	9.6903e-07	27.5815					7.31733e-05	1.11392e-07	1.23769e-08	5.56961e-08								0.75001									101.948
228	61718-82-9	Fluvoxamine maleate			434.412	neutral	0	14	878.469		0.0022665	0.00180112	345.214					1.03402e-05	2.26269e-06	2.5141e-07	1.13135e-06								-1.15371									37.7938
229	101007-06-1	Acrinathrin			541.448	neutral	0	14	2.2746e+06		0.00119564	4.39955e-08	0.0170262					3.90935e-05	9.17817e-07	1.0198e-07	4.58909e-07								-4.51977									370.612
230	144171-61-9	(+/-)-Indoxacarb			527.84	neutral	0	14	44668.4		1.34579e-05	1.47614e-08	0.578964					2.34069e-05	7.2701e-07	8.07789e-08	3.63505e-07								-1.76362									194.869
231	754-91-6	Perfluorooctanesulfonamide			499.14	neutral	0	14	1.108e+07		78997.3	33.0648	0.335131					5.26416e-09	8.32799e-07	9.25333e-08	4.164e-07								-0.949541									1142.65
232	3871-99-6	Potassium perfluorohexanesulfonate			438.2	acid	0	14	45108.1		3.08089e-08	1.08751e-06	15467.9					1.61943e-09	9.23293e-07	1.02588e-07	4.61646e-07								0.422851									181.634
233	29420-49-3	Potassium perfluorobutanesulfonate			338.185	neutral	0	14	1.8197		0.0109337	1.48999e-06	27606.8					1.65902e-09	9.2436e-07	1.02707e-07	4.6218e-07								1.14421									56.6445
234	188489-07-8	Flufenpyr-ethyl			408.73	neutral	0	14	6090.3		0.000167428	9.44597e-06	23.0598					2.03268e-05	1.78599e-06	1.98443e-07	8.92994e-07								-1.46701									7.64213
235	181274-17-9	Flucarbazone-sodium			418.28	neutral	0	14	70.9157		1.30175e-07	4.56335e-06	43919.4					5.35542e-06	1.73495e-06	1.92772e-07	8.67474e-07								0.867024									1.67813
236	69806-50-4	Fluazifop-butyl			383.369	neutral	0	14	31622.8	5754.4	0.0210756	4.39965e-05	1.5342					1.62895e-05	8.47266e-07	9.41407e-08	4.23633e-07								-0.818282									212.748
237	104040-78-0	Flazasulfuron			407.325	neutral	0	14	265.477		1.08832e-08	1.76617e-08	2094.78					8.18698e-05	8.89177e-07	9.87975e-08	4.44589e-07								-1.25964									2.47697
238	53780-36-2	Mefluidide-diolamine			415.43	neutral	0	14	1240.4		1.6365e-05	1.32142e-05	335.446					1.38429e-05	1.5512e-06	1.72356e-07	7.75601e-07								0.482489									5.65029
239	63612-50-0	5,5-Dimethyl-3-(alpha,alpha,alpha-trifluoro-4-nitro-m-tolyl)hydantoin			317.224	neutral	0	14	547.662		0.000444083	9.86092e-05	70.44					9.89362e-06	2.26703e-06	2.51893e-07	1.13352e-06								-0.371166									21.0959
240	86479-06-3	Hexaflumuron			461.145	acid	0	9.04962	478630		1.0092	5.90615e-05	0.0270573					1.30757e-05	1.15319e-06	1.28132e-07	5.76596e-07								-2.92684									907.458
241	1763-23-1	Perfluorooctanesulfonic acid			500.13	neutral	0	14	5.36757e+06		0.274379	0.000331	570.148					5.32553e-08	8.36807e-07	9.29785e-08	4.18403e-07								-1.0936									5370.32
242	307-24-4	Perfluorohexanoic acid			314.057	neutral	0	14	820.925		133.429	121	29.4948					5.17262e-07	9.19759e-07	1.02195e-07	4.59879e-07								0.646331									33.91
243	335-76-2	Perfluorodecanoic acid			514.088	acid	0	14	125991		4.81111	0.230593	2700.46					5.08587e-07	8.34154e-07	9.26838e-08	4.17077e-07								-0.555173									201.584
244	56425-91-3	Flurprimidol			312.291	base	1.14135	14	2187.76		0.000132736	4.85291e-05	113.838					1.9332e-05	1.15175e-06	1.27972e-07	5.75876e-07								-0.571995									35.862
245	1861-40-1	Benfluralin			335.287	neutral	0	14	194984	10715.2	29.4856	0.00870579	0.207016					1.35465e-05	1.15437e-06	1.28263e-07	5.77183e-07								-1.19526									871.205
246	447-60-9	alpha,alpha,alpha-Trifluoro-o-tolunitrile			171.121	neutral	0	14	318.2		18.6995	26.1825	239.599					2.84903e-07	8.03157e-07	8.92397e-08	4.01579e-07								0.229692									19.3144
247	26675-46-7	Isoflurane			184.49	neutral	0	14	114.815		2908.03	39260.6	4462.59					1.1325e-08	1.15818e-06	1.28686e-07	5.79089e-07								1.09592									11.2434
248	402-45-9	4-(Trifluoromethyl)phenol			162.111	neutral	0	14	660.693		2.71404	61.8667	3695.31					2.78028e-06	9.36302e-07	1.04034e-07	4.68151e-07								0.67914									26.6395
249	70225-14-8	Bis(2-hydroxyethyl)ammonium perfluorooctanesulfonic acid			605.265	neutral	0	14	2.70929e+06		0.000106166	0.000165134	941.45					1.11344e-05	8.36807e-07	9.29785e-08	4.18403e-07								0.601859									492.667
250	874967-67-6	Sedaxane			331.367	neutral	0	14	31276.2		0.00118261	6.92193e-05	14.1494					1.31124e-05	2.26407e-06	2.51563e-07	1.13203e-06								-0.458955									77.4921
251	365400-11-9	Pyrasulfotole			364.34	acid	0	4.14667	337.191		7.80157e-09	1.40322e-08	655.317					1.03815e-05	2.26507e-06	2.51674e-07	1.13253e-06								0.15943									16.6949
252	54739-18-3	Fluvoxamine			318.34	base	8.86303	14	983.496		0.00323978	0.00198745	195.286					1.50846e-05	1.1982e-06	1.33133e-07	5.99101e-07								-1.19201									42.0059
253	9036-19-5	Polyethylene glycol octylphenyl ether			426.6	neutral	0	14	5888.44		2.47223e-07	2.38646e-09	4.118					7.14586e-05	1.33709e-07	1.48565e-08	6.68545e-08								-0.147805									78.67
254	14255-88-0	Fenazaflor			375.135	neutral	0	14	129133		0.00144774	1.55003e-05	12.9991					1.25372e-05	9.18365e-07	1.02041e-07	4.59183e-07								-1.07149									300.827
255	83601-83-6	Mefluidide-potassium			348.38	neutral	0	14	938.613	199.526	1.08015e-05	8.80944e-06	284.129					8.20617e-05	8.42455e-07	9.36062e-08	4.21228e-07								1.03315									7.09852
256	142459-58-3	Flufenacet			363.33	neutral	0	14	1584.89		0.000583632	8.9992e-05	56.1057					1.1746e-05	1.15499e-06	1.28332e-07	5.77495e-07								-1.28336									40.994
257	126535-15-7	Triflusulfuron-methyl			492.43	amphoter	9.8271	2.72728	3630.78	69.1831	6.22472e-08	8.76702e-09	258.526					9.22072e-06	8.05231e-07	8.94701e-08	4.02616e-07								-1.88535									12.0304
258	68694-11-1	Triflumizole			345.75	base	3.38641	14	25.1189	1412.54	5.19797e-06	0.000186645	9377.27					2.41207e-05	8.88016e-07	9.86684e-08	4.44008e-07								-0.899298									393
259	29457-72-5	Lithium perfluorooctanesulfonate			506.06	neutral	0	14	3.65471e+06		0.000159248	0.000330268	556.666					1.51058e-09	1.62904e-06	1.81005e-07	8.14522e-07								0.212019									737.42
260	131341-86-1	Fludioxonil			248.19	acid	0	13.0023	13182.6		5.39049e-05	3.90648e-07	1.75471					2.6793e-05	1.19862e-06	1.3318e-07	5.99311e-07								-1.18093									99.0245
261	98-08-8	Benzotrifluoride			146.111	neutral	0	14	1023.29		1671.86	5175.95	192.066					3.45e-07	7.41038e-07	8.23376e-08	3.70519e-07								0.104162									46.3139
262	90357-06-5	Bicalutamide			430.375	neutral	0	14	22860		5.96389e-07	7.6304e-08	55.0636					1.64231e-05	1.15436e-06	1.28262e-07	5.7718e-07								-1.43974									10.4468
263	67905-19-5	Perfluorohexadecanoic acid			814.131	neutral	0	14	1.81976e+14		12.4085	0.109472	7.18254					5.00979e-07	6.16417e-07	6.84907e-08	3.08208e-07								-2.41264									649.961
264	31506-32-8	N-Methylperfluorooctanesulfonamide			513.17	neutral	0	14	2.41994e+07		107558	39.4516	0.188228					4.77076e-07	8.34611e-07	9.27346e-08	4.17306e-07								-0.726999									2203.7
265	16517-11-6	Perfluorooctadecanoic acid			914.149	neutral	0	14	1.09391e+16		18.231	0.151848	7.61406					4.99357e-07	5.50788e-07	6.11986e-08	2.75394e-07								-2.42603									1460.57
266	2043-47-2	4:2 Fluorotelomer alcohol			264.091	neutral	0	14	1986.28		457.578	1052.05	755.873					1.5916e-06	9.19789e-07	1.02199e-07	4.59894e-07								-0.143929									56.6876
267	434-64-0	1-Trifluoromethyl-2,3,4,5,6-pentafluorobenzene			236.062	neutral	0	14	5033.8		6482.12	3866.81	161.526					1.04496e-07	6.56734e-07	7.29705e-08	3.28367e-07								-0.00050775									111.039
268	167465-36-3	LY335979 trihydrochloride			636.99	neutral	0	14	21858.8		3.83137e-07	3.78369e-09	6.29062					2.17736e-05	9.05589e-08	1.00621e-08	4.52794e-08								-0.335499									152.44
269	440-17-5	Trifluoperazine dihydrochloride			480.42	neutral	0	14	123342		3.92583e-05	7.23312e-07	8.85148					8.65596e-05	3.38138e-07	3.75709e-08	1.69069e-07								0.572615									19.0333
270	101463-69-8	Flufenoxuron			488.775	acid	0	8.99066	652614		0.00291206	2.66231e-08	0.00238512					1.05313e-05	1.15361e-06	1.28179e-07	5.76805e-07								-4.22732									1400.74
271	23576-24-1	Desmethylnorflurazon			289.645	neutral	0	14	608.134		0.0029628	0.00472328	461.751					1.10503e-05	1.19864e-06	1.33183e-07	5.99322e-07								0.430942									7.99345
272	375-85-9	Perfluoroheptanoic acid			364.061	acid	0	14	325.687		0.962744	29.7246	118014					5.14767e-07	9.19793e-07	1.02199e-07	4.59896e-07								0.985566									62.5732
273	108731-70-0	Fomesafen-sodium			460.745	neutral	0	14	465.407		2.71189e-05	1.34581e-06	22.8651					7.40145e-06	9.22482e-07	1.02498e-07	4.61241e-07								0.186222									18.9838
274	76703-62-3	gamma-Cyhalothrin			449.85	neutral	0	14	3.32456e+06		0.00690418	4.90566e-07	1.7904e-06					2.5466e-05	2.26315e-06	2.51461e-07	1.13158e-06								-4.51041									1950
275	29091-21-2	Prodiamine			350.299	acid	0	13.5434	12589.3	12882.5	0.0890647	3.30657e-06	0.0130103					1.4197e-05	1.15463e-06	1.28292e-07	5.77314e-07								-1.16317									149.184
276	173584-44-6	Indoxacarb			527.84	neutral	0	14	44668.4		1.34579e-05	1.47614e-08	0.200579					2.34069e-05	7.2701e-07	8.07789e-08	3.63505e-07								-1.45725									194.869
277	4151-50-2	N-Ethylperfluorooctanesulfonamide			527.2	neutral	0	14	6.30957e+06		67950.9	1.16671	0.168103					3.32581e-06	8.32478e-07	9.24976e-08	4.16239e-07								-0.368221									4548.68
278	117718-60-2	Thiazopyr			396.38	base	5.42045	14	7762.47		0.0475214	0.00029998	2.44476					9.84757e-06	1.15384e-06	1.28204e-07	5.76918e-07								-0.978147									120.48
279	2357-47-3	alpha,alpha,alpha-4-Tetrafluoro-m-toluidine			179.119	neutral	0	14	210.487		6.91893	43.9624	1138.11					2.69757e-06	1.14864e-06	1.27627e-07	5.7432e-07								0.102002									30.66
280	920-66-1	2H-Perfluoro-2-propanol			168.039	acid	0	7.9745	45.7088		4.30631	21247.2	36046.7					1.935e-08	5.96878e-07	6.63198e-08	2.98439e-07								0.892804									2.12488
281	811-97-2	1,1,1,2-Tetrafluoroethane			102.031	neutral	0	14	18.395		5066.25	664130	2351.13					3.675e-09	6.36548e-07	7.07276e-08	3.18274e-07								1.5142									7.97831
282	13838-16-9	Enflurane			184.49	neutral	0	14	125.893		16.214	37532.1	5627.92					8.925e-09	1.00982e-06	1.12202e-07	5.04908e-07								1.59854									13.6713
283	146-56-5	Fluphenazine dihydrochloride			510.445	neutral	0	14	31517.4		4.14629e-05	1.09696e-06	13.5046					9.18653e-05	1.95537e-07	2.17263e-08	9.77684e-08								-0.306241									7.377
284	83329-89-9	Potassium 11-chloroeicosafluoro-3-oxaundecane-1-sulfonate			670.68	neutral	0	14	1.05418e+11		0.0214102	0.000462763	14.4962					1.75331e-09	1.79972e-06	1.99969e-07	8.99862e-07								-0.732281									32.7719
285	13252-14-7	Perfluoro-2,5-dimethyl-3,6-dioxanonanoic acid			496.078	neutral	0	14	1.99959e+13		2.77177	0.498063	89.1408					5.03488e-07	9.22684e-07	1.0252e-07	4.61342e-07								-1.33374									153.85
286	70887-88-6	2H-Perfluoro-2-octenoic acid (6:2)			358.083	neutral	0	14	145130		29.264	45.099	551.846					3.71963e-07	1.88173e-06	2.09081e-07	9.40866e-07								0.118099									5.92486
287	958445-44-8	Ammonium 4,8-dioxa-3H-perfluorononanoate			395.101	neutral	0	14	1.50474e+08		0.968002	1.76031	718.489					3.17797e-07	1.8006e-06	2.00067e-07	9.00302e-07								0.293771									5.40308
288	114247-06-2	(+)-(S)-Fluoxetine hydrochloride			345.79	neutral	0	14	9748.48		0.000827962	0.000164914	68.8747					1.22178e-05	2.26079e-06	2.51199e-07	1.13039e-06								-1.17367									148.395
289	87648-90-6	(2-Methyl[1,1'-biphenyl]-3-yl)methyl (1R,3R)-3-(2-chloro-3,3,3-trifluoroprop-1-en-1-yl)-2,2-dimethylcyclopropane-1-carboxylate			422.87	neutral	0	14	1.00482e+07		0.0785488	1.33781e-05	0.0720216					2.48996e-05	2.26384e-06	2.51538e-07	1.13192e-06								-4.09361									2686.13
290	654-66-0	3-Trifluoromethyl-4-nitrophenol sodium salt			229.09	neutral	0	14	501.772		0.0165075	0.631945	8770.1					4.99999e-07	1.19492e-06	1.32769e-07	5.97459e-07								-0.504399									30.0883
291	946578-00-3	Sulfoxaflor			277.27	neutral	0	14	108.968		0.0454368	0.772348	4713.12					8.01405e-06	2.26311e-06	2.51457e-07	1.13156e-06								-1.63496									3.81745
292	2923-18-4	Sodium trifluoroacetate			136.007	neutral	0	14	7.96732		2.51374	10929.4	591340					5.46805e-07	1.00542e-06	1.11714e-07	5.02711e-07								1.6229									2.41415
293	507-63-1	Perfluorooctyl iodide			545.967	neutral	0	14	2.54894e+08		1.37048e+07	11061.1	0.440648					3.35645e-09	7.61109e-07	8.45677e-08	3.80554e-07								-0.824589									10335.7
294	355-80-6	1H,1H,5H-Perfluoropentanol			232.072	neutral	0	14	99.6034		203.98	1572.94	1789.57					8.60143e-08	9.67096e-07	1.07455e-07	4.83548e-07								1.56786									18.5927
295	958647-10-4	Flutianil			426.45	neutral	0	14	46116.2		0.00580921	2.30809e-06	0.169435					1.03308e-05	1.70671e-06	1.89634e-07	8.53354e-07								-2.03385									827.505
296	83066-88-0	Fluazifop-P			327.26	acid	0	1	1513.56		3.4138e-05	1.42177e-05	40.2529					1.56658e-05	1.19725e-06	1.33028e-07	5.98627e-07								0.662993									8.0174
297	97986-18-0	2-(4-Chloro-2-fluoro-5-methoxyphenyl)-4-(difluoromethyl)-5-methyl-2,4-dihydro-3H-1,2,4-triazol-3-one			307.66	neutral	0	14	33695.2		118.488	11.1102	28.8482					1.13716e-05	1.72514e-06	1.91682e-07	8.62568e-07								-2.35765									43.9897
298	205650-65-3	Fipronil desulfinyl			389.08	neutral	0	14	2.95641e+06		0.00139126	3.15721e-06	0.882943					6.94693e-06	2.261e-06	2.51222e-07	1.1305e-06								-1.70704									982.385
299	61213-25-0	Flurochloridone			312.115	neutral	0	14	2290.87		0.00391115	0.000439955	32.909					7.95798e-06	1.15431e-06	1.28256e-07	5.77154e-07								-1.42287									98.5048
300	62441-54-7	Fentrifanil			429.66	neutral	0	14	1.63164e+07		0.883022	0.000432845	0.210614					1.03298e-05	1.69992e-06	1.8888e-07	8.49958e-07								-2.96465									90557.8
301	188817-13-2	SC-560			352.74	neutral	0	14	521934		0.00264326	8.67715e-06	1.15795					9.79283e-06	1.80244e-06	2.00272e-07	9.01222e-07								-0.987134									1132.2
302	356-02-5	3:3 Fluorotelomer carboxylic acid			242.093	neutral	0	14	3034.9		25.8429	79.4844	744.599					1.4233e-07	1.875e-06	2.08334e-07	9.37501e-07								-0.524609									7.37785
303	678-45-5	Perfluorooctanedioic acid			390.081	neutral	0	14	3.89165e+07		0.118708	0.31491	1034.81					6.46337e-07	1.69307e-06	1.88119e-07	8.46536e-07								0.784044									30.6827
304	79241-46-6	Fluazifop-P-butyl			383.369	neutral	0	14	31622.8	5754.4	0.0210756	4.39965e-05	1.52719					1.62895e-05	8.47266e-07	9.41407e-08	4.23633e-07								-0.79626									212.748
305	219714-96-2	Penoxsulam			483.37	neutral	0	14	562.641		7.13183e-08	2.0312e-08	411.348					2.91385e-05	7.28997e-07	8.09996e-08	3.64498e-07								-1.43911									18.4978
306	121451-02-3	Noviflumuron			529.14	acid	0	8.98237	2.27695e+06		0.0173722	3.84013e-07	0.0116967					1.03754e-05	2.2617e-06	2.513e-07	1.13085e-06								-2.32143									104.978
307	61789-77-3	Quaternary ammonium compounds, dicoco alkyldimethyl, chlorides			418.2	neutral	0	14	4.16869e+06		8.6279e-06	1.07591e-10	0.005215					3.89735e-05	5.34836e-07	5.94262e-08	2.67418e-07								-0.754194									70.79
308	75-46-7	Trifluoromethane			70.012	neutral	0	14	4.36516		9646.14	4.70641e+06	4098.6					2.325e-10	7.55954e-07	8.39948e-08	3.77977e-07								1.64546									4.55531
309	75-37-6	1,1-Difluoroethane			66.0505	neutral	0	14	5.62341		2056.9	606607	3200.11					2.55e-08	7.9708e-07	8.85644e-08	3.9854e-07								1.466									5.91875
310	169590-42-5	Celecoxib			381.37	acid	0	9.58296	6244.69		2.51186e-05	2.72748e-07	4.14106					1.05891e-05	1.19723e-06	1.33025e-07	5.98614e-07								-0.969109									45.9515
311	70124-77-5	Flucythrinate			451.47	neutral	0	14	1.58489e+06	100000	0.00872408	1.15988e-06	0.132701					2.68788e-05	9.5745e-07	1.06383e-07	4.78725e-07								-3.66649									2131.64
312	75-89-8	2,2,2-Trifluoroethanol			100.04	acid	0	12.3	2.5704		1.75292	9503.86	1.0001e+06					7.1625e-08	8.45098e-07	9.38998e-08	4.22549e-07								1.09614									2.18869
313	50594-66-6	Acifluorfen			361.66	acid	0	2.25113	5011.87		1.86303e-07	3.84789e-06	41811.4					5.49894e-06	1.15244e-06	1.28049e-07	5.7622e-07								-1.74189									24.2016
314	39108-34-4	8:2 Fluorotelomer sulfonic acid			528.18	neutral	0	14	429302		0.135538	0.0306659	119.502					4.9663e-07	8.33242e-07	9.25824e-08	4.16621e-07								0.364813									237.045
315	2481740-05-8	Sodium 8-chloroperfluoro-1-octanesulfonate			538.56	neutral	0	14	2714.28		1.15839e-08	0.000129143	6.00414e+06					1.88422e-09	1.80405e-06	2.0045e-07	9.02025e-07								-0.732869									34.767
316	102687-65-0	(1E)-1-Chloro-3,3,3-trifluoro-1-propene			130.49	neutral	0	14	298.202		43372.8	249797	751.531					1.04095e-06	2.18024e-06	2.42249e-07	1.09012e-06								1.13083									23.411
317	1072957-71-1	Benzovindiflupyr			398.23	neutral	0	14	10574		8.34418e-05	2.57821e-06	12.3046					8.54385e-05	1.07863e-06	1.19848e-07	5.39314e-07								-1.48037									168.873
318	119895-68-0	2,2-Difluoro-2H-1,3-benzodioxole-4-carbaldehyde			186.114	neutral	0	14	433.064		0.372	8.97785	4491.68					2.37848e-05	1.78647e-06	1.98497e-07	8.93237e-07								-0.477358									3.55348
319	1220100-43-5	N,N'-bis(2-hydroxy-6,6,7,7-tetrafluoro-4-oxaheptyl)tetramethylethylenediaminium chloride			565.37	neutral	0	14	28.8397		4.42836e-06	0.000781515	99776.2					1.31922e-05	1.41533e-06	1.57259e-07	7.07667e-07								-0.434814									5.6645
320	1229654-66-3	Tetraniliprole			544.88	neutral	0	14	830.3		7.19716e-07	2.19396e-07	166.1					1.24817e-05	2.26081e-06	2.51201e-07	1.13041e-06								-0.825419									18.4603
321	130755-46-3	4,4'-Disulfanediylbis{5-amino-1-[2,6-dichloro-4-(trifluoromethyl)phenyl]-1H-pyrazole-3-carbonitrile}			704.27	neutral	0	14	1.74171e+11		0.00111084	5.66672e-08	0.0359269					1.32608e-05	8.47362e-08	9.41514e-09	4.23681e-08								-1.6626									26.1429
322	130841-23-5	1,4-Dichloro-2-(1,1,2,3,3,3-hexafluoropropoxy)-5-nitrobenzene			358.02	neutral	0	14	81751.4		20.0208	0.101937	1.82287					2.97855e-06	2.26133e-06	2.51259e-07	1.13067e-06								-1.30095									3711.13
323	138495-42-8	2H,3H-Decafluoropentane			252.058	neutral	0	14	2101.31		3.16725e+07	1.49859e+06	11.9261					2.55e-09	1.11259e-06	1.23622e-07	5.56297e-07								0.156926									103.081
324	145022-44-2	1-Ethyl-3-methylimidazolium trifluoromethanesulfonate			260.23	neutral	0	14	5.68006		0.443922	461.066	270280					3.93716e-05	1.76243e-06	1.95825e-07	8.81214e-07								1.38368									4.52781
325	15290-77-4	1H,1H,2H-Perfluorocyclopentane			196.068	neutral	0	14	3697.97		39912.5	60267.2	296.06					3.27268e-08	1.57872e-06	1.75413e-07	7.8936e-07								0.519729									29.2228
326	1644-11-7	Perfluoro(2-propoxypropyl vinyl ether)			432.06	neutral	0	14	3.89046e+10		2785.86	2439.41	378.328					8.52932e-07	9.23991e-07	1.02666e-07	4.61996e-07								0.611518									712.228
327	181587-01-9	Ethiprole			397.2	neutral	0	14	2150.69		1.49049e-06	9.01757e-08	24.0309					1.03029e-05	2.26419e-06	2.51577e-07	1.1321e-06								-0.251787									93.1806
328	199119-58-9	Trifloxysulfuron-sodium			459.33	acid	0	4.76	286.096		7.8924e-10	1.4614e-08	25814.3					1.2477e-05	1.73499e-06	1.92776e-07	8.67493e-07								0.848465									1.65618
329	208338-50-5	4-[Difluoro(3,4,5-trifluorophenoxy)methyl]-4'-propyl-1,1'-bi(cyclohexane)			404.465	neutral	0	14	6.17067e+08		0.509187	0.000149723	0.11893					1.09401e-05	9.70536e-07	1.07837e-07	4.85268e-07								1.97424									4437.64
330	2144-53-8	2-(Perfluorohexyl)ethyl methacrylate			432.18	neutral	0	14	2.15338e+06		36492.3	54.255	0.642544					2.08239e-05	9.19002e-07	1.02111e-07	4.59501e-07								1.34134									3469.27
331	21615-47-4	Ammonium perfluorohexanoate			331.087	acid	0	0.84	235355		37.5998	177.475	1562.77					6.44525e-07	9.19759e-07	1.02195e-07	4.59879e-07								1.94802									3.37782
332	24279-39-8	4-Amino-3,5-dichlorobenzotrifluoride			230.01	neutral	0	14	8252.47		11.7797	13.3813	261.283					1.24324e-06	1.96663e-06	2.18515e-07	9.83315e-07								-1.3597									170.694
333	297730-93-9	3-Ethoxyperfluoro(2-methylhexane)			414.117	neutral	0	14	7.93168e+08		3.20105e+06	4683.59	0.605912					2.51773e-07	9.21836e-07	1.02426e-07	4.60918e-07								1.96356									1383.53
334	306-83-2	2,2-Dichloro-1,1,1-trifluoroethane			152.93	neutral	0	14	151.356		2593.92	95667.3	2104					2.73e-08	5.97204e-07	6.6356e-08	2.98602e-07								0.562296									11.0427
335	34455-00-0	N,N-Bis(2-hydroxyethyl)perfluorobutanesulfonamide			387.22	neutral	0	14	3916.88		0.797254	0.634585	308.213					1.36808e-05	9.17419e-07	1.01935e-07	4.5871e-07								0.731971									28.7432
336	35037-73-1	p-(Trifluoromethoxy)phenyl isocyanate			203.12	neutral	0	14	2289.85		56.5904	56.6282	203.256					9.19497e-06	9.66083e-07	1.07343e-07	4.83041e-07								0.427133									90.5111
337	360-64-5	2-(Trifluoromethyl)benzamide			189.138	neutral	0	14	4.7863		0.0899661	4.59471	13088.3					1.93151e-06	1.1929e-06	1.32544e-07	5.9645e-07								1.97424									13.3441
338	371771-07-2	N-(2-Methylsulfinyl-1,1-dimethyl-ethyl)-N'-{2-methyl-4-[perfluoroisopropyl]phenyl}phthalamide			540.5	neutral	0	14	1.43739e+06		2.91728e-06	4.74617e-09	0.879349					1.31694e-05	1.53962e-06	1.71069e-07	7.69812e-07								-0.932597									74.5715
339	374-27-6	3,3,4,4,4-Pentafluorobut-1-ene			146.06	neutral	0	14	235.022		316218	289615	133.772					1.76053e-06	2.18264e-06	2.42516e-07	1.09132e-06								-0.0252456									10.1288
340	382-28-5	Perfluoro(N-methylmorpholine)			299.042	neutral	0	14	2.94485e+06		27346.6	55830.2	610.517					2.13637e-09	1.11291e-06	1.23657e-07	5.56457e-07								1.32629									100.765
341	393-36-2	4-Bromo-alpha,alpha,alpha-trifluoro-m-toluidine			240.022	neutral	0	14	1153.93		0.408369	4.72309	2776.03					3.08581e-06	1.19339e-06	1.32599e-07	5.96695e-07								0.0688847									44.9932
342	400-38-4	Isopropyl trifluoroacetate			156.104	neutral	0	14	30.6645		208.816	24673.4	18445					3.5935e-07	2.18153e-06	2.42392e-07	1.09077e-06								-0.246777									3.27388
343	407-25-0	Trifluoroacetic anhydride			210.031	neutral	0	14	127.077		737.317	5503.67	9277.18					1.60939e-06	5.51843e-07	6.13159e-08	2.75921e-07								1.22272									1.65673
344	421-50-1	Trifluoroacetone			112.05	neutral	0	14	1.58489		0.791348	155912	37479.1					1.1325e-08	6.3705e-07	7.07833e-08	3.18525e-07								0.327362									2.82011
345	454-31-9	Ethyl difluoroacetate			124.089	neutral	0	14	7.4131		13.4113	12438.1	115084					1.03353e-06	1.35888e-06	1.50986e-07	6.79439e-07								-0.415792									2.1688
346	455-14-1	4-(Trifluoromethyl)aniline			161.129	neutral	0	14	89.1251		3.16554	43.9907	2239.16					9.00662e-06	8.96793e-07	9.96437e-08	4.48397e-07								-0.000880566									17.7656
347	641571-11-1	3-(4-methyl-1H-imidazol-1-yl)-5-(trifluoromethyl)aniline			241.217	base	5.91529	14	477.411		0.00190413	0.000397757	50.3882					1.08222e-05	2.26611e-06	2.5179e-07	1.13306e-06								0.455431									32.5398
348	66711-86-2	1,1,1,4,4,4-Hexafluorobut-2-ene			164.05	neutral	0	14	328.764		372300	270992	119.41					1.25245e-05	5.9685e-07	6.63167e-08	2.98425e-07								-0.966655									30.488
349	675-62-7	Silane, dichloromethyl(3,3,3-trifluoropropyl)-			211.085	neutral	0	14	14934		4600.18	8049.83	369.377					9.22368e-06	9.55986e-08	1.06221e-08	4.77993e-08								0.730604									2168.87
350	67584-55-8	2-(N-Methylperfluorobutylsulfonamido)ethyl acrylate			411.24	neutral	0	14	497085		17.9139	1.13585	26.075					1.91828e-05	8.89513e-07	9.88348e-08	4.44756e-07								-1.00694									135.801
351	67786-14-5	Acid Red 337			433.34	acid	0	0	402.488		5.82361e-09	2.50689e-08	1865.4					1.854e-05	1.15349e-06	1.28166e-07	5.76745e-07								-0.576045									8.12781
352	68127-59-3	cis-Cyhalothric acid			242.625	acid	0	3.80131	7079.46		6.97439	0.961252	33.44					1.11199e-05	1.33709e-07	1.48565e-08	6.68545e-08								0.56429									5.906
353	68134-22-5	Butanamide, N-(2,3-dihydro-2-oxo-1H-benzimidazol-5-yl)-3-oxo-2-[2-[2-(trifluoromethyl)phenyl]diazenyl]-			405.338	neutral	0	14	4306.22		2.24697e-05	1.82339e-07	3.28928					8.75171e-05	1.15495e-06	1.28328e-07	5.77477e-07								0.39794									8.04494
354	690-39-1	1,1,1,3,3,3-Hexafluoropropane			152.039	neutral	0	14	137.745		258588	458400	269.521					6.75e-10	5.96433e-07	6.62703e-08	2.98216e-07								1.46732									36.0429
355	69045-84-7	2,3-Dichloro-5-(trifluoromethyl)pyridine			215.985	neutral	0	14	1293.69		291.713	299.902	222.048					2.13504e-06	9.2474e-07	1.02749e-07	4.6237e-07								0.66345									181.294
356	720-94-5	4,4,4-Trifluoro-1-(4-methylphenyl)butane-1,3-dione			230.186	acid	0	8.06809	505.499		0.28699	0.523058	419.529					3.80348e-06	2.2578e-06	2.50867e-07	1.1289e-06								-0.186477									30.3098
357	75198-93-5	2-Naphthalenesulfonic acid, 5-[2-[4-(acetylamino)-2-(trifluoromethyl)phenyl]diazenyl]-6-amino-4-hydroxy-, sodium salt (1:1)			490.39	amphoter	0	14	533.742		7.98138e-07	1.21818e-06	748.469					2.39319e-05	1.1536e-06	1.28178e-07	5.76801e-07								-0.576045									3.12913
358	756-12-7	1,1,1,3,4,4,4-Heptafluoro-3-(trifluoromethyl)butan-2-one			266.038	neutral	0	14	3514.33		925388	138057	39.6898					3.34146e-07	2.17882e-06	2.42091e-07	1.08941e-06								0.266954									50.6427
359	756-13-8	Perfluoro-2-methyl-3-pentanone			316.048	neutral	0	14	4.31583e+07		2.67144e+07	1.76316e+06	20.8593					3.34529e-07	8.98115e-07	9.97906e-08	4.49058e-07								0.367974									59.6122
360	75768-65-9	Benzyltriphenylphosphanium 4‐[1,1,1,3,3,3‐ hexafluoro‐2‐(4‐hydroxyphenyl)propan‐2‐yl]benzen‐1‐olate			688.655	neutral	0	14	346737		3.77271e-10	1.62653e-15	0.002969					4.20644e-05	4.45696e-08	4.95218e-09	2.22848e-08								-0.983972									2088
361	76023-99-9	(1R-cis)-Cyhalothric Acid			242.62	acid	0	3.80131	1238.33		0.00254615	0.154099	14684					1.42463e-05	2.25945e-06	2.5105e-07	1.12972e-06								0.613455									6.19375
362	79456-26-1	3-Chloro-5-(trifluoromethyl)pyridin-2-amine			196.56	base	3.91726	14	1079.59		5.72006	15.0168	516.026					6.24514e-06	2.25682e-06	2.50758e-07	1.12841e-06								0.703242									21.6616
363	835621-07-3	4-[4-({[4-Chloro-3-(trifluoromethyl)phenyl]carbamoyl}amino)-3-fluorophenoxy]-N-methylpyridine-2-carboxamide--hydrogen chloride (1/1)			519.28	neutral	0	14	68554.9		0.00111012	8.10367e-08	0.0379063					1.53317e-05	2.26386e-06	2.51539e-07	1.13193e-06								-3.99653									24.2553
364	94239-04-0	2-Fluoro-6-(trifluoromethyl)pyridine			165.091	neutral	0	14	67.2567		213.826	2992.57	2310.51					5.33049e-07	1.69672e-06	1.88525e-07	8.48362e-07								0.943937									64.7018
365	96383-55-0	((Perfluorohexyl)ethyl)-2-chloropropenoate			452.6	neutral	0	14	1.06186e+06		2379.1	5.64441	1.07379					1.87744e-05	1.79301e-06	1.99223e-07	8.96505e-07								-1.99235									137.063
366	98-15-7	3-Chlorobenzotrifluoride			180.555	neutral	0	14	3779.43		827.911	948.754	206.909					2.22126e-07	8.00576e-07	8.89529e-08	4.00288e-07								0.505592									217.453
367	98-56-6	1-Chloro-4-(trifluoromethyl)benzene			180.555	neutral	0	14	3436.54		1263.78	1017.23	138.484					1.8e-07	7.66129e-07	8.51254e-08	3.83064e-07								-0.270186									216.25

## Sheet: Table S4
RowNr	CAS RN	Name	Midpoint Ecotox. Charact. factor [PAF.m3.d/kgemitted]								Endpoint Ecotox. Charact. factor [PDF.m3.d/kgemitted]								Fate factors - mass in the environment for 1 kg/day emitted [kg.kg-1.d-1]
			Em.hom.airI	Em.ind.airI	Em.airU	Em.airC	Em.fr.waterC	Em.sea waterC	Em.nat.soilC	Em.agr.soilC	Em.hom.airI	Em.ind.airI	Em.airU	Em.airC	Em.fr.waterC	Em.sea waterC	Em.nat.soilC	Em.agr.soilC	Emission to household indoor air												Emission to industrial indoor air												Emission to continental urban air
			freshwater	freshwater	freshwater	freshwater	freshwater	freshwater	freshwater	freshwater	freshwater	freshwater	freshwater	freshwater	freshwater	freshwater	freshwater	freshwater	home.airI	airU	airC	fr.waterC	seawaterC	nat.soilC	agri.soilC	airG	fr.waterG	oceanG	nat.soilG	agri.soilG	ind.airI	airU	airC	fr.waterC	seawaterC	nat.soilC	agri.soilC	airG	fr.waterG	oceanG	nat.soilG	agri.soilG	airI	airU	airC	fr.waterC	seawaterC	nat.soilC	agri.soilC
1	302578-97-8	R -(-)-Fipronil	4958.57	6667.77	7807.24	2109.9	108727	0.0169439	1.76218	1.76218	2479.28	3333.89	3903.62	1054.95	54363.6	0.00847194	0.881089	0.881089	0.0527426	0.0218182	0.4334	0.181193	0.318231	2.64168	2.64194	0.0928105	0.00216859	0.232741	0.0775276	0.077537	0.00347222	0.0349078	0.406285	0.244533	0.300935	2.47641	2.4767	0.087004	0.00203291	0.218216	0.0726772	0.072686	0	0.0436342	0.388209	0.28676	0.289403	2.36622	2.36655
2	23282-60-2	Sodium bis[2-(N-ethylperfluorooctane-1-sulfonamido)ethyl] phosphate	48.38	57.9015	64.2491	32.5108	1564.17	6.09743e-12	0.0179685	0.0179685	24.19	28.9507	32.1246	16.2554	782.084	3.04871e-12	0.00898426	0.00898426	0.0527426	0.025157	1.3752	0.114079	0.331743	2.96537	2.96561	0.785743	0.0114694	1.24503	0.48559	0.485642	0.00347222	0.0402467	1.34752	0.139018	0.326051	2.90568	2.90593	0.769926	0.0112385	1.21998	0.475816	0.475866	0	0.0503064	1.32906	0.155645	0.322257	2.86588	2.86615
3	880635-03-0	GW6471	44.436	62.7853	75.0181	13.8539	1068.83	4.71839e-05	0.0164525	0.0164525	22.218	31.3926	37.5091	6.92696	534.415	2.3592e-05	0.00822626	0.00822626	0.0527426	0.0202517	0.252775	0.166109	0.211704	1.80735	1.80756	0.0277784	0.000560025	0.0622367	0.0214023	0.0214048	0.00347222	0.032402	0.231399	0.23498	0.196708	1.65451	1.65476	0.0254293	0.000512666	0.0570146	0.0195924	0.0195946	0	0.0405022	0.217148	0.280894	0.186711	1.55261	1.55289
4	439680-77-0	1S-cis-Bifenthrin	8479.84	10148.7	11261.2	5698.45	274151	9.91697e-09	3.52193	3.52193	4239.92	5074.34	5630.62	2849.22	137075	4.95848e-09	1.76096	1.76096	0.0527426	0.025157	1.37519	0.111084	0.319986	2.85545	2.85568	0.785732	0.0111688	1.19962	0.467587	0.467635	0.00347222	0.0402466	1.34751	0.135368	0.314472	2.79797	2.79822	0.769915	0.010944	1.17549	0.458174	0.458222	0	0.0503064	1.32906	0.151558	0.310795	2.75965	2.75991
5	302578-96-7	S-(+)-Fipronil	5615.6	7551.28	8841.73	2389.47	123134	0.019189	1.99567	1.99567	2807.8	3775.64	4420.87	1194.73	61567	0.00959451	0.997837	0.997837	0.0527426	0.0218182	0.4334	0.181193	0.318231	2.64168	2.64194	0.0928105	0.00216859	0.232741	0.0775276	0.077537	0.00347222	0.0349078	0.406285	0.244533	0.300935	2.47641	2.4767	0.087004	0.00203291	0.218216	0.0726772	0.072686	0	0.0436342	0.388209	0.28676	0.289403	2.36622	2.36655
6	2624-80-8	Sodium mono(N-ethyl-2-perfluorooctylsulfonaminoethyl) phosphate	214.706	256.947	285.108	144.303	6939.51	6.63185e-11	0.182147	0.182147	107.353	128.474	142.554	72.1515	3469.76	3.31592e-11	0.0910736	0.0910736	0.0527426	0.025157	1.37519	0.122387	0.333513	2.96489	2.96513	0.785732	0.0123055	1.24786	0.485507	0.485562	0.00347222	0.0402466	1.34751	0.149134	0.327861	2.9052	2.90547	0.769916	0.0120578	1.22276	0.475734	0.475788	0	0.0503064	1.32906	0.166966	0.324094	2.86542	2.86569
7	77501-87-2	1-Carboxyethyl 5-[2-chloro-4-(trifluoromethyl)phenoxy]-2-nitrobenzoate	141.05	168.276	186.426	95.6737	4478.81	2.10263e-11	3.89041	3.89041	70.525	84.1379	93.2132	47.8369	2239.41	1.05131e-11	1.9452	1.9452	0.0527426	0.0251562	1.37472	0.13975	0.322575	2.84981	2.85006	0.785165	0.0141847	1.2021	0.466432	0.466494	0.00347222	0.0402454	1.34703	0.169748	0.31723	2.79241	2.79268	0.769353	0.013899	1.17791	0.457039	0.457099	0	0.0503048	1.32858	0.189747	0.313668	2.75415	2.75443
8	95977-29-0	Haloxyfop-P	1279.73	1904.12	2320.38	239.075	8563.7	2.40813e-05	15.3088	15.3088	639.864	952.061	1160.19	119.538	4281.85	1.20406e-05	7.65442	7.65442	0.0527426	0.00530624	0.0218982	0.733106	0.316091	2.58332	2.58395	0.0038955	0.000137771	0.0158638	0.00349364	0.00349423	0.00347222	0.00848996	0.0130893	1.09092	0.211875	1.54414	1.54495	0.00232848	8.23507e-05	0.00980601	0.00208827	0.00208863	0	0.0106124	0.00721676	1.32946	0.142398	0.851358	0.852292
9	130771-95-8	Sodium 1H,1H,2H,2H-perfluorodecylphosphate	854.766	1165.54	1372.72	336.813	12553	0.003136	1.56113	1.56113	427.383	582.769	686.36	168.406	6276.52	0.001568	0.780564	0.780564	0.0527426	0.0196552	0.32314	0.329897	0.439964	3.6263	3.62673	0.0967845	0.00344518	0.315508	0.0994004	0.0994158	0.00347222	0.0314474	0.29298	0.451414	0.40445	3.28785	3.28835	0.0877514	0.00312364	0.286142	0.0901231	0.0901371	0	0.0393088	0.272874	0.532425	0.380775	3.06222	3.06276
10	82382-12-5	Sodium perfluorohexanesulfonate	499.718	598.239	663.919	335.516	15964	1.78584e-08	4.20181	4.20181	249.859	299.119	331.96	167.758	7982	8.9292e-09	2.10091	2.10091	0.0527426	0.0251315	1.36045	0.169513	0.407029	3.60229	3.60263	0.768295	0.016761	1.49689	0.580882	0.580973	0.00347222	0.0402058	1.33265	0.20658	0.400494	3.52868	3.52905	0.752596	0.0164185	1.46633	0.569013	0.569102	0	0.0502554	1.31412	0.231292	0.396137	3.47961	3.48
11	40143-76-8	Perfluorohexyl phosphonic acid	366.333	380.737	390.34	342.325	12993.2	1.98417	9.55181	9.55184	183.166	190.369	195.17	171.163	6496.59	0.992086	4.7759	4.77592	0.0527426	0.02659	3.23361	0.0988796	0.41708	0.995962	0.996094	4.63367	0.0405253	4.37163	0.454319	0.454533	0.00347222	0.0425329	3.22255	0.1045	0.415914	0.992555	0.992692	4.61782	0.0403867	4.35668	0.452765	0.452979	0	0.0531615	3.21517	0.108247	0.415136	0.990284	0.990424
12	30381-98-7	Ammonium bis(N-ethyl-2-perfluorooctylsulfonaminoethyl)phosphate	2.55926e-06	3.06284e-06	3.39857e-06	1.71996e-06	8.27288e-05	6.27229e-20	1.41511e-09	1.41511e-09	1.27963e-06	1.53142e-06	1.69928e-06	8.5998e-07	4.13644e-05	3.13614e-20	7.07557e-10	7.07557e-10	0.0527426	0.025157	1.3752	0.0651498	0.591344	5.81189	5.8123	0.785744	0.00655466	2.34845	0.951721	0.951778	0.00347222	0.0402467	1.34752	0.0793909	0.58045	5.6949	5.69532	0.769928	0.00642272	2.3012	0.932563	0.932619	0	0.0503064	1.32907	0.0888849	0.573187	5.61691	5.61734
13	57025-76-0	MC-15608 [2,4'-DICL-4-CF3-3'-CO2ME-DIPH ETHER]	2650.89	3032.24	3286.47	2015.31	195025	4.44032	57.6906	57.6907	1325.45	1516.12	1643.24	1007.65	97512.5	2.22016	28.8453	28.8453	0.0527426	0.0256908	1.16886	0.102639	0.330323	1.07645	1.07664	0.398119	0.00801726	0.828147	0.116431	0.116499	0.00347222	0.0411014	1.15289	0.118667	0.326991	1.06174	1.06195	0.392677	0.00790767	0.816859	0.11484	0.114907	0	0.0513751	1.14223	0.129352	0.324769	1.05193	1.05215
14	72629-94-8	Perfluorotridecanoic acid	23.1289	27.6026	30.585	15.6728	775.239	0.0368227	0.0256088	0.0256088	11.5645	13.8013	15.2925	7.8364	387.62	0.0184114	0.0128044	0.0128044	0.0527426	0.0252461	1.43389	0.088482	0.821891	8.3295	8.33014	0.862927	0.00957594	3.54176	1.45833	1.45845	0.00347222	0.040389	1.40661	0.107631	0.808195	8.17102	8.17168	0.846508	0.00939374	3.47445	1.43058	1.4307	0	0.0504843	1.38842	0.120397	0.799064	8.06536	8.06605
15	812-70-4	3-(Perfluoroheptyl)propanoic acid	108.847	115.86	120.535	97.1602	4237.89	0.631093	0.781472	0.781476	54.4237	57.9298	60.2673	48.5801	2118.95	0.315547	0.390736	0.390738	0.0527426	0.0264318	2.99497	0.0944706	0.402813	1.53048	1.53065	4.29569	0.036206	4.23444	0.698806	0.699023	0.00347222	0.0422807	2.97963	0.103075	0.401192	1.52264	1.52282	4.2737	0.0360206	4.21277	0.695228	0.695445	0	0.0528466	2.96941	0.108811	0.400111	1.51742	1.5176
16	69004-03-1	Toltrazuril	158.537	234.906	285.818	31.2569	1106.01	4.72949e-07	2.67009	2.67009	79.2686	117.453	142.909	15.6284	553.004	2.36475e-07	1.33505	1.33505	0.0527426	0.00639489	0.0284821	0.703696	0.322718	2.65105	2.65167	0.00538425	0.000181362	0.0192584	0.00486199	0.00486277	0.00347222	0.0102318	0.0179582	1.04283	0.224529	1.67152	1.6723	0.00339482	0.000114351	0.0124397	0.00306553	0.00306603	0	0.0127897	0.0109424	1.26891	0.15907	1.01849	1.01939
17	678-41-1	Bis(2-(perfluorooctyl)ethyl) hydrogen phosphate	21.8194	26.1136	28.9763	14.6625	705.432	1.45501e-08	0.00615719	0.00615719	10.9097	13.0568	14.4882	7.33127	352.716	7.27505e-09	0.00307859	0.00307859	0.0527426	0.025157	1.3752	0.0525961	0.317434	2.96556	2.96576	0.785742	0.00529193	1.22057	0.485622	0.485646	0.00347222	0.0402467	1.34752	0.0640952	0.311483	2.90587	2.90607	0.769925	0.0051854	1.19601	0.475846	0.47587	0	0.0503064	1.32906	0.0717613	0.307515	2.86607	2.86628
18	375-80-4	1,6-Diiodoperfluorohexane	0.00674518	0.00987345	0.011959	0.00153141	2.86611	5.681e-06	6.82633e-05	6.82634e-05	0.00337259	0.00493672	0.00597948	0.000765704	1.43305	2.8405e-06	3.41316e-05	3.41317e-05	0.0527426	0.0266267	4.50353	0.00706942	0.00345782	1.6029	1.60299	54.8697	0.00154	0.280708	6.21706	6.21704	0.00347222	0.0425872	4.48874	0.0110673	0.00366815	1.59764	1.59773	54.6895	0.00153495	0.279792	6.19664	6.19663	0	0.0532276	4.47888	0.0137326	0.00380837	1.59413	1.59423
19	40143-78-0	Perfluorooctylphosphoric acid	52.0222	56.4208	59.3532	44.6912	1711.28	0.0216929	0.0458996	0.0458996	26.0111	28.2104	29.6766	22.3456	855.638	0.0108465	0.0229498	0.0229498	0.0527426	0.0261588	2.43739	0.127769	0.511128	2.23577	2.23601	2.23043	0.0300626	3.41682	0.648299	0.64848	0.00347222	0.0418458	2.41675	0.141368	0.50751	2.21684	2.21709	2.21155	0.029808	3.3879	0.64281	0.642989	0	0.0523038	2.403	0.150435	0.505098	2.20422	2.20448
20	83891-03-6	Norfluoxetine	32092.4	44995.2	53597.1	10587.6	494249	0.110528	391.646	391.646	16046.2	22497.6	26798.6	5293.8	247125	0.0552639	195.823	195.823	0.0527426	0.0184967	0.222242	0.316733	0.332364	2.67011	2.67047	0.033849	0.00116037	0.10367	0.0282699	0.0282749	0.00347222	0.0295941	0.19757	0.444672	0.301207	2.37368	2.37411	0.0300912	0.00103155	0.0922418	0.0251315	0.0251359	0	0.0369923	0.181121	0.529964	0.280436	2.17606	2.17654
21	176969-34-9	3-(Difluoromethyl)-1-methyl-1H-pyrazole-4-carboxylic acid	31.1248	43.0265	50.9611	11.2885	179.801	7.44484e-09	7.63818	7.62799	15.5624	21.5133	25.4805	5.64424	89.9003	3.72242e-09	3.81909	3.81399	0.0527426	0.00478902	0.0191094	1.06884	0.410109	2.96664	2.96865	0.00336342	0.000315999	0.0213496	0.00349969	0.00350352	0.00347222	0.00766241	0.0111097	1.4778	0.276344	1.72473	1.72656	0.00195541	0.000183714	0.0130887	0.00203463	0.00203686	0	0.00957801	0.00577661	1.75044	0.187168	0.896788	0.898501
22	80705-13-1	3-(Perfluorobutyl)propanoic acid	10.9411	10.9928	11.0272	10.8549	1128.01	0.225089	5.60174	5.60174	5.47054	5.49638	5.5136	5.42747	564.007	0.112545	2.80087	2.80087	0.0527426	0.02689	4.46063	0.0103445	0.0673239	0.0435401	0.0435488	29.6106	0.0212721	3.29583	0.0920108	0.0920996	0.00347222	0.0430087	4.45917	0.0105008	0.0673084	0.0435258	0.0435346	29.6009	0.0212651	3.29476	0.0919807	0.0920694	0	0.0537544	4.4582	0.010605	0.0672981	0.0435163	0.0435252
23	151772-59-7	Perfluoro-3,6,9-trioxadecanoic acid	0.00460619	0.00550899	0.00611085	0.00310152	0.14927	1.69058e-08	1.30262e-06	1.30262e-06	0.00230309	0.00275449	0.00305543	0.00155076	0.0746351	8.45291e-09	6.51311e-07	6.51311e-07	0.0527426	0.0251676	1.38125	0.0526393	0.317077	2.95369	2.95389	0.791433	0.00533265	1.22474	0.485808	0.485832	0.00347222	0.0402635	1.35362	0.0641083	0.31117	2.89461	2.89481	0.775601	0.00522597	1.20024	0.476089	0.476113	0	0.0503274	1.3352	0.0717543	0.307233	2.85522	2.85542
24	144740-53-4	Flupyrsulfuron-methyl	1.14836e+06	1.40254e+06	1.57198e+06	724743	1.99969e+07	7.9133e-05	428734	428734	574182	701268	785992	362371	9.99846e+06	3.95665e-05	214367	214367	0.0527426	0.0228733	0.614695	0.722829	1.01677	8.32743	8.32918	0.192168	0.0228387	1.28716	0.462539	0.462805	0.00347222	0.0365954	0.584863	0.888979	0.986798	7.92328	7.92532	0.182842	0.0217303	1.22546	0.440091	0.440344	0	0.0457434	0.564974	0.999746	0.966817	7.65385	7.65607
25	45298-90-6	Perfluorooctanesulfonate	472.851	512.274	538.555	407.147	15824.4	0.419442	0.820574	0.820575	236.426	256.137	269.278	203.574	7912.18	0.209721	0.410287	0.410287	0.0527426	0.0261765	2.45089	0.196423	0.963089	4.19282	4.1934	2.26134	0.0467069	6.59957	1.22681	1.22736	0.00347222	0.041874	2.43066	0.217078	0.957191	4.15823	4.15885	2.24268	0.0463216	6.5452	1.21669	1.21723	0	0.052339	2.41718	0.230848	0.953258	4.13516	4.13581
26	500776-69-2	Sodium bis(perfluorooctyl)phosphinate	2.9624e-08	3.54536e-08	3.934e-08	1.99079e-08	9.57688e-07	6.16595e-19	1.19305e-11	1.19305e-11	1.4812e-08	1.77268e-08	1.967e-08	9.95395e-09	4.78844e-07	3.08298e-19	5.96523e-12	5.96523e-12	0.0527426	0.025157	1.3752	0.0594018	0.442797	4.23269	4.23298	0.785744	0.00597645	1.72786	0.693119	0.693158	0.00347222	0.0402467	1.34752	0.0723878	0.434574	4.14748	4.14778	0.769928	0.00585615	1.69309	0.679167	0.679205	0	0.0503064	1.32907	0.0810451	0.429091	4.09068	4.09099
27	70887-94-4	2H-Perfluoro-2-dodecenoate	0.899817	1.01332	1.08899	0.710647	51.0018	0.000814223	0.00065195	0.00065195	0.449909	0.50666	0.544494	0.355324	25.5009	0.000407112	0.000325975	0.000325975	0.0527426	0.0262406	2.56576	0.0377556	0.233608	1.89659	1.89673	3.73454	0.0123596	2.53786	0.878063	0.878138	0.00347222	0.0419762	2.54639	0.0441703	0.23216	1.88228	1.88242	3.70635	0.0122663	2.51871	0.871435	0.871509	0	0.0524666	2.53348	0.0484468	0.231194	1.87273	1.87288
28	13252-13-6	Perfluoro-2-methyl-3-oxahexanoic acid	24797.8	27315.4	28993.8	20601.8	1.31862e+06	100.837	44.3405	44.3407	12398.9	13657.7	14496.9	10300.9	659308	50.4183	22.1703	22.1703	0.0527426	0.0263062	2.59925	0.103427	0.482583	2.66639	2.66671	3.35293	0.0324253	4.63909	1.09493	1.09527	0.00347222	0.042081	2.58171	0.117438	0.48054	2.6484	2.64874	3.3303	0.0322065	4.60782	1.08754	1.08788	0	0.0525976	2.57002	0.126779	0.479179	2.6364	2.63675
29	2516-99-6	3,3,3-Trifluoropropionic acid	204.95	206.652	207.787	202.112	3817.87	0.418336	417.887	417.887	102.475	103.326	103.894	101.056	1908.93	0.209168	208.943	208.943	0.0527426	0.0267576	3.14422	0.245393	0.784083	0.345951	0.346098	2.48877	0.0603792	4.52133	0.0868544	0.0870587	0.00347222	0.0428014	3.13886	0.248036	0.78288	0.345361	0.345509	2.48453	0.0602763	4.51362	0.0867063	0.0869102	0	0.0534972	3.13528	0.249798	0.782078	0.344968	0.345117
30	65294-16-8	Perfluoro-(2,5,8-trimethyl-3,6,9-trioxadodecanoic) acid	6.54385e-08	7.8317e-08	8.69027e-08	4.39743e-08	2.11566e-06	1.96239e-20	1.84581e-11	1.84581e-11	3.27193e-08	3.91585e-08	4.34514e-08	2.19872e-08	1.05783e-06	9.81194e-21	9.22906e-12	9.22906e-12	0.0527426	0.025157	1.3752	0.052578	0.317305	2.96432	2.96452	0.785744	0.00529012	1.22007	0.485419	0.485443	0.00347222	0.0402467	1.34752	0.0640731	0.311356	2.90465	2.90485	0.769928	0.00518363	1.19551	0.475648	0.475671	0	0.0503064	1.32907	0.0717365	0.307389	2.86487	2.86508
31	646-83-3	Perfluoro-p-ethylcyclohexylsulfonic acid	1.64054e+06	1.98219e+06	2.20995e+06	1.07114e+06	5.02028e+07	0.00271926	4614.11	4614.11	820272	991095	1.10498e+06	535568	2.51014e+07	0.00135963	2307.05	2307.05	0.0527426	0.024947	1.26158	0.19547	0.497545	4.4113	4.41173	0.659631	0.0168959	1.65182	0.640141	0.64025	0.00347222	0.0399109	1.23303	0.240078	0.488831	4.31145	4.31192	0.644701	0.0165134	1.61449	0.625651	0.625758	0	0.0498869	1.21399	0.269816	0.483023	4.24488	4.24538
32	85068-29-7	3,5-Bis(trifluoromethyl)benzylamine	6.83891	6.88994	6.92395	6.75388	1323.6	0.139566	11.3272	11.3272	3.41946	3.44497	3.46197	3.37694	661.802	0.0697829	5.66362	5.66362	0.0527426	0.0266629	2.45134	0.0129993	0.0845892	0.0270763	0.0270862	2.85856	0.00470844	0.729795	0.0100515	0.0100717	0.00347222	0.0426522	2.44462	0.0131444	0.0843651	0.027002	0.0270121	2.85072	0.00469554	0.727794	0.0100239	0.0100441	0	0.0533118	2.44014	0.013241	0.0842158	0.0269525	0.0269626
33	100568-02-3	(S)-Fluoxetine	1.9471e+06	2.8701e+06	3.48543e+06	408775	1.61302e+07	0.662785	11008.8	11008.8	973551	1.43505e+06	1.74272e+06	204387	8.06508e+06	0.331393	5504.4	5504.4	0.0527426	0.00966324	0.0534232	0.589825	0.330272	2.72961	2.73016	0.00724515	0.000251075	0.0261383	0.00627307	0.00627416	0.00347222	0.0154611	0.0383145	0.869613	0.252574	1.95765	1.95834	0.00519614	0.000180068	0.0189679	0.00449898	0.00449976	0	0.0193263	0.0282421	1.05614	0.200775	1.44301	1.44379
34	1228284-64-7	Pydiflumetofen	1349.82	1796.95	2095.03	604.613	41670.8	0.0199155	15.2471	15.2471	674.911	898.474	1047.52	302.307	20835.4	0.00995774	7.62356	7.62356	0.0527426	0.0227403	0.458484	0.155089	0.241783	1.75718	1.75738	0.0732782	0.00205368	0.181717	0.0509313	0.0509402	0.00347222	0.0363831	0.435449	0.207245	0.231743	1.66889	1.66912	0.0695965	0.00195049	0.172616	0.0483723	0.0483808	0	0.0454782	0.420092	0.242016	0.225049	1.61004	1.61029
35	407582-79-0	Sodium bis[2-(perfluorohexyl)ethyl] phosphate	2.28283	2.7245	3.01894	1.54671	74.5814	1.77696e-05	0.000654794	0.000654794	1.14141	1.36225	1.50947	0.773353	37.2907	8.88478e-06	0.000327397	0.000327397	0.0527426	0.0251992	1.39828	0.0586452	0.318502	2.91308	2.91328	0.804808	0.00604467	1.23869	0.483567	0.483595	0.00347222	0.0403141	1.37084	0.0712798	0.312735	2.8559	2.85611	0.789011	0.00592602	1.21439	0.474076	0.474102	0	0.0503907	1.35254	0.0797029	0.308889	2.81778	2.81799
36	2806-15-7	Sodium perfluorodecanesulfonate	11.9563	14.3724	15.9831	7.92957	375.87	1.41603e-05	0.00452776	0.00452776	5.97817	7.1862	7.99156	3.96478	187.935	7.08016e-06	0.00226388	0.00226388	0.0527426	0.0250571	1.31971	0.0987138	0.440121	4.03458	4.03489	0.719973	0.00922086	1.58456	0.621568	0.621623	0.00347222	0.040087	1.29158	0.120721	0.431875	3.94857	3.9489	0.704625	0.00902429	1.5508	0.608317	0.608371	0	0.050107	1.27282	0.135393	0.426377	3.89123	3.89157
37	1190931-41-9	Perfluoro(2-[5-methoxy-1,3-dioxolan-4-yloxy]acetic acid)	199719	249278	282318	117121	3.72567e+06	3.21974	26528	26528	99859.7	124639	141159	58560.6	1.86283e+06	1.60987	13264	13264	0.0527426	0.022878	0.647084	0.264964	0.449786	3.28945	3.28981	0.191145	0.00802274	0.599299	0.17073	0.170765	0.00347222	0.0366028	0.615729	0.333093	0.430942	3.13006	3.13046	0.181883	0.007634	0.570304	0.162457	0.162491	0	0.0457526	0.594827	0.378512	0.418379	3.0238	3.02422
38	73606-19-6	Potassium 9-chlorohexadecafluoro-3-oxanonane-1-sulfonate	3.45294	4.1346	4.58904	2.31685	111.308	2.1274e-07	0.00122772	0.00122772	1.72647	2.0673	2.29452	1.15842	55.6541	1.0637e-07	0.00061386	0.00061386	0.0527426	0.0251463	1.36897	0.0657237	0.397818	3.73341	3.73367	0.778298	0.00655864	1.5261	0.607377	0.607414	0.00347222	0.0402295	1.34124	0.080126	0.390445	3.65778	3.65805	0.762531	0.00642578	1.49519	0.595073	0.595109	0	0.0502849	1.32275	0.0897276	0.385529	3.60736	3.60763
39	205650-69-7	Fipronil amide	32658.1	46819.9	56261.1	9055.14	309127	1.92568e-05	1182.99	1182.99	16329.1	23410	28130.6	4527.57	154564	9.6284e-06	591.497	591.497	0.0527426	0.0133029	0.105072	0.672265	0.495245	4.13969	4.14051	0.0302493	0.00136442	0.11596	0.0395334	0.0395411	0.00347222	0.0212845	0.0837541	0.964652	0.414468	3.29979	3.30081	0.024112	0.00108759	0.0927982	0.0315125	0.0315186	0	0.0266055	0.069542	1.15958	0.360616	2.73985	2.74102
40	45187-15-3	Perfluorobutanesulfonate	2818.35	3334.74	3679	1957.7	83500.5	6.88806e-09	316.847	316.847	1409.18	1667.37	1839.5	978.851	41750.2	3.44403e-09	158.424	158.424	0.0527426	0.0251138	1.35041	0.187007	0.408728	3.58392	3.58427	0.756603	0.0189972	1.48464	0.571865	0.571967	0.00347222	0.0401776	1.32254	0.225144	0.402135	3.50994	3.51032	0.740985	0.018605	1.45402	0.56006	0.56016	0	0.0502201	1.30395	0.250569	0.39774	3.46061	3.46101
41	70887-84-2	2H-Perfluoro-2-decenoic acid	2.45884	3.05933	3.45966	1.45802	426.04	0.0141679	0.0205044	0.0205044	1.22942	1.52967	1.72983	0.729011	213.02	0.00708397	0.0102522	0.0102522	0.0527426	0.0264837	3.1543	0.016389	0.0357952	1.09428	1.09435	11.0223	0.00734499	0.909597	1.21729	1.21733	0.00347222	0.042363	3.1395	0.0222197	0.0358737	1.08915	1.08922	10.9706	0.00731054	0.905335	1.21158	1.21162	0	0.0529493	3.12964	0.0261068	0.0359261	1.08572	1.0858
42	801212-59-9	Perfluoro-4-isopropoxybutanoic acid	0.0967446	0.116466	0.129614	0.0638749	9.62851	9.46479e-05	0.000113523	0.000113523	0.0483723	0.0582332	0.0648071	0.0319374	4.81425	4.73239e-05	5.67615e-05	5.67616e-05	0.0527426	0.0262722	2.60559	0.019672	0.0915492	1.46245	1.46255	4.94062	0.00639526	1.29043	0.882703	0.882738	0.00347222	0.0420267	2.58687	0.0250319	0.0911244	1.45194	1.45204	4.90511	0.0063493	1.28116	0.876359	0.876394	0	0.0525297	2.57438	0.0286052	0.0908412	1.44494	1.44504
43	863090-89-5	Perfluoro(4-methoxybutanoic acid)	1.75182	1.96605	2.10888	1.39477	250.3	0.0262591	0.039199	0.0391992	0.875912	0.983027	1.05444	0.697387	125.15	0.0131296	0.0195995	0.0195996	0.0527426	0.0265988	3.08438	0.0161701	0.0707928	0.671917	0.671963	7.62583	0.00864809	1.28895	0.528851	0.528895	0.00347222	0.0425474	3.07438	0.0192331	0.0706976	0.669738	0.669787	7.60111	0.00862006	1.28477	0.527137	0.52718	0	0.0531799	3.06771	0.0212752	0.0706341	0.668286	0.668336
44	1514-85-8	Difluoromalonic acid	948.824	1163.11	1305.97	591.682	4344.53	1.55673e-05	547.872	547.872	474.412	581.555	652.983	295.841	2172.26	7.78363e-06	273.936	273.936	0.0527426	0.0044228	0.0173693	1.51971	0.487688	2.75768	2.75893	0.00417426	0.000934936	0.0312508	0.00432064	0.00432498	0.00347222	0.00707646	0.00989116	1.86354	0.327681	1.5704	1.57182	0.00237709	0.000532412	0.0188064	0.00246045	0.00246292	0	0.00884556	0.00490576	2.09276	0.22101	0.778878	0.780423
45	284028-89-3	3,5,7,8-Tetrahydro-2-[4-(trifluoromethyl)phenyl]-4H-thiopyrano[4,3-d]pyrimidin-4-one	192034	272921	326846	57221.6	2.07616e+06	0.403504	15213.6	15213.6	96016.8	136460	163423	28610.8	1.03808e+06	0.201752	7606.79	7606.79	0.0527426	0.0145407	0.116915	0.664311	0.502511	4.01045	4.01133	0.0153314	0.000895351	0.077624	0.0190757	0.0190814	0.00347222	0.0232648	0.0960005	0.944666	0.433366	3.29303	3.29414	0.0125888	0.000735183	0.0641739	0.0156633	0.0156679	0	0.0290809	0.0820573	1.13157	0.387269	2.81475	2.81601
46	27619-94-9	6:2 Fluorotelomer sulfonate sodium salt	2757.76	4056.88	4922.96	592.558	17929.6	0.000143542	124.348	124.348	1378.88	2028.44	2461.48	296.279	8964.78	7.17709e-05	62.1742	62.1742	0.0527426	0.00526277	0.0219706	1.03992	0.462126	3.64309	3.64425	0.00629411	0.000382422	0.0374898	0.00881904	0.00882131	0.00347222	0.0084204	0.0131029	1.53014	0.319977	2.17268	2.1742	0.0037537	0.00022807	0.023232	0.00525952	0.00526088	0	0.0105255	0.00719107	1.85695	0.225211	1.1924	1.19417
47	143701-75-1	RPA 202248	3062.69	4465.3	5400.38	724.991	21678.5	1.29577e-06	209.483	209.483	1531.34	2232.65	2700.19	362.495	10839.2	6.47885e-07	104.741	104.741	0.0527426	0.00714404	0.0330948	0.694111	0.320402	2.59442	2.59502	0.00485377	0.000185701	0.0171426	0.00414855	0.00414934	0.00347222	0.0114304	0.0215727	1.01214	0.228486	1.69116	1.69192	0.00316391	0.000121049	0.0114509	0.00270422	0.00270473	0	0.014288	0.0138914	1.22416	0.167208	1.08899	1.08986
48	1207727-04-5	Broflanilide	9.99268	13.0335	15.0606	4.92473	582.888	0.000312504	0.0107078	0.0107078	4.99634	6.51673	7.53031	2.46237	291.444	0.000156252	0.00535388	0.00535388	0.0527426	0.0240743	0.568039	0.0683195	0.142711	0.936392	0.93649	0.0947788	0.00145503	0.153575	0.0417764	0.0417827	0.00347222	0.0385171	0.549157	0.0896002	0.138793	0.905265	0.905375	0.0916282	0.00140666	0.148482	0.0403877	0.0403938	0	0.0481456	0.536568	0.103787	0.136181	0.884514	0.884632
49	630402-22-1	Sodium perfluoropentanesulfonate	663.714	828.649	938.605	388.822	16276.5	1.40006e-07	21.5227	21.5227	331.857	414.324	469.303	194.411	8138.26	7.00031e-08	10.7614	10.7614	0.0527426	0.0239645	0.892464	0.236438	0.4667	4.09465	4.09507	0.360716	0.0116741	0.990034	0.38072	0.380783	0.00347222	0.0383403	0.861551	0.298499	0.453624	3.95282	3.95329	0.348222	0.0112698	0.955797	0.367533	0.367594	0	0.0479241	0.840943	0.339873	0.444906	3.85827	3.85877
50	98789-57-2	Sodium Perfluorononanesulfonate	32.9125	40.1466	44.9694	20.8556	959.471	4.0683e-06	0.0130665	0.0130665	16.4562	20.0733	22.4847	10.4278	479.735	2.03415e-06	0.00653323	0.00653323	0.0527426	0.0247325	1.16143	0.162964	0.472225	4.23163	4.23201	0.562881	0.0122133	1.41149	0.548934	0.549007	0.00347222	0.0395682	1.13215	0.201776	0.46238	4.12493	4.12535	0.548689	0.0119054	1.37594	0.535093	0.535165	0	0.0494587	1.11262	0.22765	0.455817	4.0538	4.05424
51	2250081-67-3	Sodium 4,8-dioxa-3H-perfluorononanoate	11.7296	12.8828	13.6517	9.80742	435.867	0.00458262	0.00496249	0.0049625	5.86478	6.44141	6.82584	4.90371	217.933	0.00229131	0.00248125	0.00248125	0.0527426	0.0261105	2.26822	0.0768516	0.393573	2.01725	2.01742	1.99343	0.0167987	2.54947	0.560783	0.560875	0.00347222	0.041769	2.24775	0.0862112	0.390453	1.99904	1.99923	1.97543	0.0166471	2.52647	0.555722	0.555813	0	0.0522081	2.23411	0.0924508	0.388373	1.98691	1.98709
52	59587-38-1	6:2 Fluorotelomer sulfonate potassium salt	30.6775	45.1275	54.7608	6.5943	199.435	1.57871e-06	1.38733	1.38733	15.3388	22.5637	27.3804	3.29715	99.7177	7.89357e-07	0.693667	0.693667	0.0527426	0.00526244	0.021969	1.04	0.462086	3.64295	3.64411	0.00630639	0.000382455	0.0374627	0.00884172	0.008844	0.00347222	0.00841988	0.0131017	1.5302	0.31995	2.17256	2.17409	0.00376096	0.000228086	0.0232154	0.00527296	0.00527432	0	0.0105248	0.00719018	1.85701	0.225193	1.19229	1.19407
53	335-24-0	Potassium perfluoro-4-ethylcyclohexanesulfonate	53.4647	66.0403	74.424	32.5055	1411.77	7.99092e-08	1.21955	1.21955	26.7324	33.0201	37.212	16.2527	705.887	3.99546e-08	0.609774	0.609774	0.0527426	0.0243274	1.00499	0.457348	1.04521	9.19573	9.19712	0.436369	0.0271582	2.59141	0.990151	0.990491	0.00347222	0.0389206	0.974687	0.572128	1.02644	8.9185	8.92009	0.423214	0.0263394	2.5138	0.9603	0.960629	0	0.0486493	0.954488	0.648649	1.01393	8.73367	8.73541
54	120067-83-6	Fipronil sulfide	53194.5	65270	73320.2	33068.8	4.82025e+06	17.9803	207.182	207.182	26597.3	32635	36660.1	16534.4	2.41012e+06	8.99017	103.591	103.591	0.0527426	0.0249392	0.719924	0.0569277	0.151489	0.620136	0.62022	0.144804	0.00210879	0.221935	0.0390495	0.0390615	0.00347222	0.0399003	0.703614	0.0703771	0.148732	0.606087	0.606182	0.141523	0.00206102	0.21692	0.0381648	0.0381765	0	0.0498744	0.692741	0.0793434	0.146893	0.596721	0.596823
55	380885-65-4	2-Chloro-5-[4-(difluoromethyl)-3-(hydroxymethyl)-5-oxo-4,5-dihydro-1H-1,2,4-triazol-1-yl]-4-fluorobenzoic acid	48.272	62.63	72.2019	24.3421	660.16	1.20765e-09	9.89674	9.89674	24.136	31.315	36.101	12.1711	330.08	6.03824e-10	4.94837	4.94837	0.0527426	0.0202742	0.358396	0.354419	0.40011	3.36374	3.36415	0.114962	0.00512911	0.304842	0.111627	0.111649	0.00347222	0.0324377	0.328202	0.461794	0.371216	3.08035	3.08082	0.105277	0.00469699	0.279228	0.102223	0.102243	0	0.0405467	0.308073	0.533378	0.351953	2.89143	2.89193
56	4021-47-0	Sodium perfluorooctanesulfonate	608.999	790.671	911.786	306.212	12695.7	0.000121709	0.277595	0.277595	304.499	395.335	455.893	153.106	6347.84	6.08547e-05	0.138797	0.138797	0.0527426	0.0227499	0.632505	0.240687	0.540914	4.78593	4.78641	0.224831	0.00675102	0.779881	0.298473	0.298514	0.00347222	0.0363978	0.600788	0.314839	0.517953	4.54593	4.54648	0.213557	0.00641248	0.740855	0.283506	0.283544	0	0.0454964	0.579643	0.364274	0.502645	4.38594	4.38652
57	57677-95-9	Bis(3,3,4,4,5,5,6,6,7,7,8,8,8-tridecafluorooctyl) hydrogen phosphate	0.00667924	0.00799374	0.00887007	0.00448841	0.215943	6.71091e-13	1.8846e-06	1.8846e-06	0.00333962	0.00399687	0.00443503	0.00224421	0.107972	3.35546e-13	9.423e-07	9.423e-07	0.0527426	0.025157	1.3752	0.0525841	0.317399	2.96525	2.96545	0.785747	0.00529074	1.22044	0.485573	0.485597	0.00347222	0.0402467	1.34752	0.0640805	0.311448	2.90556	2.90577	0.76993	0.00518424	1.19588	0.475799	0.475822	0	0.0503064	1.32907	0.0717448	0.307481	2.86577	2.86598
58	53826-12-3	2-(Perfluorohexyl)ethanoic acid	23.6913	25.0134	25.8949	21.4877	1088.86	0.238239	0.419019	0.419021	11.8456	12.5067	12.9474	10.7438	544.428	0.119119	0.20951	0.20951	0.0527426	0.0265433	3.13065	0.069126	0.328322	1.13998	1.1401	5.20236	0.0312684	4.00999	0.603057	0.603241	0.00347222	0.0424585	3.11874	0.0748477	0.327362	1.13564	1.13577	5.18257	0.0311494	3.99474	0.600763	0.600946	0	0.0530687	3.1108	0.0786622	0.326721	1.13275	1.13288
59	27854-31-5	2-(Perfluorooctyl)ethanoic acid	3.64022	4.30017	4.74013	2.54031	397.639	0.0229922	0.0203529	0.020353	1.82011	2.15008	2.37007	1.27016	198.819	0.0114961	0.0101765	0.0101765	0.0527426	0.0264353	3.19323	0.0267951	0.0753543	1.52524	1.52534	11.4783	0.0156542	1.97985	1.74535	1.74544	0.00347222	0.0422855	3.17649	0.0345729	0.0753383	1.51724	1.51736	11.4181	0.0155721	1.96948	1.7362	1.73629	0	0.0528523	3.16534	0.0397581	0.0753277	1.51192	1.51203
60	137780-69-9	Perfluoro-3,6-dioxadecanoic acid	0.0079151	0.009468	0.0105033	0.00532693	0.256262	2.50015e-08	2.70521e-06	2.70521e-06	0.00395755	0.004734	0.00525163	0.00266347	0.128131	1.25008e-08	1.3526e-06	1.3526e-06	0.0527426	0.0251644	1.37938	0.0565133	0.379531	3.5767	3.57694	0.78949	0.00571248	1.47413	0.587336	0.587367	0.00347222	0.0402584	1.35174	0.0688362	0.372485	3.50501	3.50526	0.773667	0.00559799	1.4446	0.575565	0.575595	0	0.0503211	1.33331	0.0770514	0.367788	3.45722	3.45748
61	330562-41-9	Perfluoro-3,6,9-trioxatridecanoic acid	1.19142e-05	1.42589e-05	1.58221e-05	8.00627e-06	0.000385191	6.14547e-14	3.36006e-09	3.36006e-09	5.95709e-06	7.12946e-06	7.91104e-06	4.00313e-06	0.000192596	3.07274e-14	1.68003e-09	1.68003e-09	0.0527426	0.025157	1.37521	0.0525748	0.317255	2.96383	2.96403	0.785747	0.00528982	1.21987	0.48534	0.485363	0.00347222	0.0402467	1.34752	0.0640693	0.311307	2.90417	2.90437	0.769931	0.00518334	1.19532	0.47557	0.475593	0	0.0503064	1.32907	0.0717322	0.307341	2.86439	2.8646
62	335-70-6	1,8-Diiodoperfluorooctane	0.106828	0.107743	0.108354	0.105302	634.17	0.00312914	0.22546	0.22546	0.053414	0.0538716	0.0541768	0.0526512	317.085	0.00156457	0.11273	0.11273	0.0527426	0.0271194	39.0375	6.17926e-05	0.000402352	0.0036472	0.00364738	1610.17	0.000671449	0.122402	0.0478903	0.0478907	0.00347222	0.0432561	39.037	6.8084e-05	0.000402766	0.00364715	0.00364733	1610.15	0.000671441	0.122401	0.0478897	0.0478901	0	0.0540139	39.0367	7.22782e-05	0.000403042	0.00364712	0.0036473
63	307-78-8	Perfluorodecanedioic acid	0.064824	0.0776139	0.0861405	0.0435076	2.09012	2.31185e-08	2.61655e-05	2.61655e-05	0.032412	0.038807	0.0430702	0.0217538	1.04506	1.15593e-08	1.30827e-05	1.30827e-05	0.0527426	0.0251476	1.36966	0.0670563	0.447576	4.24037	4.24067	0.778882	0.00669674	1.72863	0.69015	0.690193	0.00347222	0.0402315	1.34193	0.0817434	0.439302	4.15454	4.15485	0.763116	0.00656118	1.69365	0.67618	0.676222	0	0.0502875	1.32345	0.0915349	0.433787	4.09732	4.09763
64	70609-44-8	Sodium bis(perfluorohexyl)phosphinate	3.89776e-05	4.66478e-05	5.17612e-05	2.6194e-05	0.00126006	5.6604e-13	1.67981e-08	1.67981e-08	1.94888e-05	2.33239e-05	2.58806e-05	1.3097e-05	0.000630029	2.8302e-13	8.39904e-09	8.39904e-09	0.0527426	0.0251571	1.37521	0.0606553	0.471348	4.5295	4.52981	0.785752	0.00610259	1.84549	0.741729	0.741771	0.00347222	0.0402467	1.34753	0.073915	0.462609	4.43832	4.43865	0.769936	0.00597975	1.80836	0.726798	0.726839	0	0.0503064	1.32907	0.0827549	0.456783	4.37754	4.37787
65	45285-51-6	Perfluorooctanoate	17.2101	18.6877	19.6729	14.7472	742.03	0.0226981	0.0129204	0.0129205	8.60503	9.34387	9.83643	7.37362	371.015	0.0113491	0.00646022	0.00646023	0.0527426	0.02626	2.42101	0.0933543	0.384339	1.54016	1.54033	2.31965	0.022983	2.70449	0.469646	0.469784	0.00347222	0.0420078	2.40333	0.103511	0.382055	1.52891	1.52909	2.30272	0.0228152	2.68475	0.466216	0.466354	0	0.0525063	2.39154	0.110282	0.380532	1.52142	1.5216
66	53826-13-4	2-(Perfluorodecyl)ethanoic acid	1.44267	1.658	1.80155	1.08379	103.571	0.00163556	0.00151452	0.00151453	0.721335	0.829	0.900777	0.541894	51.7854	0.000817779	0.000757262	0.000757263	0.0527426	0.0263264	2.97081	0.0258681	0.151258	2.11663	2.11678	7.97724	0.0134542	3.04155	1.80914	1.80923	0.00347222	0.0421121	2.95122	0.0318259	0.150575	2.10268	2.10283	7.92464	0.0133655	3.0215	1.79721	1.7973	0	0.0526359	2.93816	0.0357978	0.150119	2.09337	2.09353
67	335-95-5	Sodium perfluorooctanoate	0.481813	0.523311	0.550976	0.412651	21.029	0.0013932	0.000768706	0.000768708	0.240907	0.261655	0.275488	0.206325	10.5145	0.0006966	0.000384353	0.000384354	0.0527426	0.0262641	2.42618	0.140727	0.722039	2.96045	2.96087	2.34504	0.0348884	5.22133	0.91072	0.911129	0.00347222	0.0420142	2.40864	0.156105	0.718314	2.93905	2.93949	2.32808	0.0346361	5.18364	0.904135	0.904542	0	0.0525143	2.39695	0.166357	0.715832	2.92478	2.92524
68	52299-26-0	Perfluorodecylphosphonic acid	5.54464	6.34829	6.88406	4.20522	188.163	0.000432448	0.00230136	0.00230136	2.77232	3.17414	3.44203	2.10261	94.0813	0.000216224	0.00115068	0.00115068	0.0527426	0.0256741	1.79093	0.0928567	0.448889	3.31578	3.31604	1.25966	0.0141075	2.26806	0.713263	0.713348	0.00347222	0.0410725	1.76575	0.108559	0.443384	3.26917	3.26945	1.24195	0.0139092	2.2362	0.703238	0.703322	0	0.0513381	1.74897	0.119027	0.439714	3.2381	3.23839
69	425670-75-3	3,3,4,4,5,5,6,6,7,7,8,8,8-Tridecafluorooctane-1-sulfonate	1163.19	1723.24	2096.6	229.777	7696.15	5.66289e-05	25.0774	25.0774	581.595	861.618	1048.3	114.888	3848.08	2.83145e-05	12.5387	12.5387	0.0527426	0.00539796	0.0227516	1.01961	0.462789	3.68459	3.68574	0.00652354	0.000362971	0.0385035	0.00920873	0.00921091	0.00347222	0.00863672	0.0136643	1.51085	0.321757	2.21291	2.21443	0.00391793	0.000217995	0.0239872	0.00553062	0.00553192	0	0.0107959	0.00760603	1.83834	0.227735	1.23178	1.23356
70	849818-58-2	6-(trifluoromethyl)quinoline-2-carboxylic Acid	10.4429	15.2124	18.3921	2.49379	76.3248	2.80035e-06	0.597815	0.597815	5.22147	7.60622	9.19605	1.24689	38.1624	1.40018e-06	0.298908	0.298908	0.0527426	0.00800202	0.0400254	0.674236	0.335581	2.71688	2.71747	0.00716746	0.000311417	0.0274334	0.00634685	0.00634818	0.00347222	0.0128032	0.0270238	0.982416	0.245132	1.83434	1.83509	0.00483921	0.000210258	0.0187844	0.00428517	0.00428606	0	0.0160039	0.018356	1.18787	0.184833	1.24598	1.24683
71	2806-24-8	Perfluorooctanesulfonamidoacetic acid	6.21616	7.60767	8.53534	3.89699	808.097	0.0186724	0.0285989	0.028599	3.10808	3.80383	4.26767	1.94849	404.049	0.00933619	0.0142994	0.0142995	0.0527426	0.0264439	3.49643	0.0222989	0.0430615	1.73356	1.73367	20.587	0.0151677	1.83557	3.24942	3.24951	0.00347222	0.0422983	3.4781	0.0307654	0.0432495	1.72447	1.72459	20.4791	0.0150882	1.82595	3.23239	3.23248	0	0.0528679	3.46588	0.0364098	0.0433748	1.71841	1.71854
72	370-86-5	Carbonyl cyanide p-trifluoromethoxyphenylhydrazone	6351.95	8159.73	9364.92	3338.98	434804	1.10995	1597.45	1597.45	3175.98	4079.87	4682.46	1669.49	217402	0.554973	798.727	798.727	0.0527426	0.023788	0.45643	0.155351	0.290974	1.39482	1.39514	0.0571826	0.00276922	0.251197	0.0482345	0.0482623	0.00347222	0.0380594	0.439653	0.200454	0.2844	1.34355	1.34394	0.0550807	0.00266743	0.2421	0.0464616	0.0464884	0	0.0475736	0.428468	0.230522	0.280017	1.30937	1.3098
73	62037-80-3	Ammonium perfluoro-2-methyl-3-oxahexanoate	1191.14	1370.18	1489.55	892.733	37630.6	0.000537824	9.61478	243.784	595.57	685.092	744.774	446.367	18815.3	0.000268912	4.80739	121.892	0.0527426	0.0254452	1.51849	0.192285	0.501716	2.72895	2.71464	0.727265	0.0204811	1.67896	0.389412	0.387606	0.00347222	0.0407073	1.4931	0.221442	0.49475	2.68331	2.66927	0.715102	0.0201385	1.6509	0.382899	0.381124	0	0.050882	1.47617	0.24088	0.490106	2.65288	2.63903
74	57226-68-3	3-Phenyl-3-[4-(trifluoromethyl)phenoxy]propan-1-amine--hydrogen chloride (1/1)	891.804	1266.21	1515.81	267.798	11851.4	0.0019496	10.1821	10.1821	445.902	633.103	757.905	133.899	5925.72	0.000974801	5.09106	5.09106	0.0527426	0.0169577	0.174411	0.367716	0.340474	2.78129	2.78169	0.0265702	0.000909936	0.0822273	0.022528	0.0225319	0.00347222	0.0271319	0.150696	0.522599	0.301393	2.40312	2.40361	0.0229575	0.000786215	0.0711491	0.0194649	0.0194683	0	0.0339147	0.134887	0.625854	0.275339	2.15102	2.15155
75	1003318-67-9	Oxathiapiprolin	592.576	856.908	1033.13	152.022	12712.3	0.0015738	3.02211	3.02211	296.288	428.454	516.565	76.0111	6356.15	0.0007869	1.51105	1.51106	0.0527426	0.0182076	0.160411	0.213367	0.179534	1.44181	1.44203	0.0109572	0.000320334	0.0303349	0.00858726	0.00858857	0.00347222	0.0291317	0.141871	0.308724	0.162782	1.27518	1.27544	0.00969079	0.000283312	0.0268824	0.00759479	0.00759595	0	0.0364144	0.129512	0.372295	0.151614	1.16409	1.16439
76	114519-85-6	Sodium bis(1H,1H,2H,2H-perfluorodecyl)phosphate	0.00331938	0.00397265	0.00440816	0.00223061	0.107317	2.19728e-12	9.36691e-07	9.36691e-07	0.00165969	0.00198632	0.00220408	0.0011153	0.0536585	1.09864e-12	4.68345e-07	4.68345e-07	0.0527426	0.025157	1.3752	0.0525961	0.317434	2.96556	2.96576	0.785742	0.00529193	1.22057	0.485622	0.485646	0.00347222	0.0402467	1.34752	0.0640952	0.311483	2.90587	2.90607	0.769925	0.0051854	1.19601	0.475846	0.47587	0	0.0503064	1.32906	0.0717613	0.307515	2.86607	2.86628
77	144965-22-0	Sodium 1H,1H,2H,2H-perfluorooctylphosphate	586.144	689.603	758.576	413.711	14334.9	0.0239424	43.2385	43.2385	293.072	344.802	379.288	206.855	7167.46	0.0119712	21.6192	21.6193	0.0527426	0.0247763	1.21145	0.193015	0.449146	2.96423	2.96452	0.505559	0.0146947	1.19966	0.33167	0.331735	0.00347222	0.0396381	1.18156	0.230041	0.439589	2.89111	2.89142	0.493088	0.0143322	1.17009	0.323488	0.323552	0	0.0495459	1.16164	0.254724	0.433218	2.84236	2.84269
78	29311-67-9	Perfluoro-3,6-dioxa-4-methyl-7-octene-1-sulfonic acid	0.650711	0.778803	0.864198	0.437224	21.0242	2.24807e-09	0.000455959	0.000455959	0.325355	0.389401	0.432099	0.218612	10.5121	1.12404e-09	0.00022798	0.00022798	0.0527426	0.0251554	1.37427	0.0992884	0.746357	7.2595	7.26007	0.784628	0.0099735	2.95654	1.18762	1.18773	0.00347222	0.0402441	1.34658	0.120998	0.733253	7.11323	7.11383	0.768819	0.00977254	2.89703	1.16369	1.16379	0	0.0503032	1.32812	0.13547	0.724517	7.01572	7.01634
79	757124-72-4	2-(Perfluorobutyl)-1-ethanesulfonic acid	306.612	449.262	544.362	68.8609	1940.05	5.26096e-06	18.8699	18.8699	153.306	224.631	272.181	34.4305	970.027	2.63048e-06	9.43493	9.43493	0.0527426	0.00476141	0.0191854	0.971142	0.409879	3.22499	3.22597	0.00538357	0.000321305	0.0297584	0.00673469	0.00673641	0.00347222	0.00761823	0.0111368	1.42325	0.275873	1.87206	1.87334	0.00312509	0.000186513	0.0179494	0.0039094	0.0039104	0	0.00952278	0.00577117	1.72465	0.186537	0.970112	0.971593
80	151772-58-6	Perfluoro-3,6-dioxaheptanoic acid	0.995593	1.08872	1.15081	0.840376	49.0325	0.00237911	0.000822313	0.000822316	0.497796	0.544362	0.575405	0.420188	24.5162	0.00118956	0.000411156	0.000411158	0.0527426	0.0262888	2.49195	0.0630562	0.239735	1.08255	1.08265	2.72802	0.0173098	1.91936	0.377258	0.377336	0.00347222	0.0420536	2.47463	0.0706942	0.23836	1.07502	1.07513	2.70905	0.0171895	1.90603	0.374636	0.374713	0	0.0525635	2.46308	0.0757862	0.237443	1.07	1.07012
81	406-93-9	4,4,4-Trifluorobutyric Acid	158.938	160.4	161.375	156.501	3522.92	0.326511	365.499	365.499	79.469	80.2001	80.6876	78.2503	1761.46	0.163256	182.75	182.749	0.0527426	0.0267036	2.8061	0.210535	0.676809	0.304902	0.305031	2.02687	0.0471436	3.56287	0.069842	0.0700055	0.00347222	0.0427162	2.79967	0.213014	0.675388	0.304203	0.304333	2.02223	0.0470356	3.55471	0.069682	0.0698451	0	0.0533912	2.79538	0.214666	0.674441	0.303737	0.303869
82	375-50-8	Perfluoro-1,4-diiodobutane	2.29657	2.41216	2.48922	2.10391	6228.5	0.0703519	0.871097	0.871097	1.14828	1.20608	1.24461	1.05196	3114.25	0.035176	0.435549	0.435549	0.0527426	0.0270795	32.9028	0.000335383	0.00123741	0.241835	0.241846	1330.02	0.00188992	0.368258	3.11202	3.11201	0.00347222	0.0432134	32.9008	0.000447499	0.00124807	0.241821	0.241832	1329.94	0.00188981	0.368236	3.11184	3.11183	0	0.0539694	32.8996	0.000522243	0.00125517	0.241811	0.241823
83	439680-76-9	(+)-(1R)-cis-Bifenthrin	79980.9	106713	124534	35428	7.54839e+06	3.5827	87.835	87.835	39990.4	53356.3	62266.9	17714	3.77419e+06	1.79135	43.9175	43.9175	0.0527426	0.023541	0.396096	0.0411553	0.0792825	0.433882	0.433934	0.0435699	0.000553845	0.0606027	0.0138305	0.0138329	0.00347222	0.0376644	0.38028	0.0551177	0.0766616	0.416558	0.416618	0.0418302	0.000531731	0.0581906	0.0132783	0.0132806	0	0.0470799	0.369736	0.0644259	0.0749144	0.405009	0.405074
84	914637-49-3	2H,2H,3H,3H-Perfluorooctanoic acid	287.102	390.361	459.2	115.004	2444.57	2.20796e-06	57.7021	57.5038	143.551	195.18	229.6	57.5022	1222.29	1.10398e-06	28.8511	28.7519	0.0527426	0.0136645	0.113144	0.763149	0.531512	4.11883	4.13758	0.0319833	0.0025698	0.151101	0.040624	0.0408456	0.00347222	0.0218629	0.0909979	1.03904	0.447398	3.31264	3.32808	0.0257231	0.0020668	0.121902	0.0326725	0.0328507	0	0.0273285	0.0762338	1.22297	0.391322	2.77518	2.78841
85	114247-09-5	(-)-(R)-Fluoxetine hydrochloride	20223	29607.4	35863.7	4582.34	185108	0.0111692	163.782	163.782	10111.5	14803.7	17931.8	2291.17	92553.8	0.00558458	81.8911	81.8911	0.0527426	0.0114729	0.0725357	0.534565	0.333897	2.76347	2.76398	0.00979252	0.000337079	0.0333567	0.00843003	0.00843149	0.00347222	0.0183565	0.0550421	0.782866	0.266637	2.097	2.09764	0.00743084	0.000255785	0.0254993	0.00639694	0.00639805	0	0.0229456	0.0433797	0.9484	0.221797	1.65268	1.65341
86	725-89-3	Benzoic acid, 3,5-bis(trifluoromethyl)-	0.99627	1.01854	1.03338	0.959158	40.7711	0.0101244	0.120908	0.120908	0.498135	0.509269	0.516691	0.479579	20.3856	0.00506219	0.060454	0.0604541	0.0527426	0.0266383	2.7252	0.144803	0.741791	0.77352	0.773767	2.50278	0.0399627	5.05531	0.226111	0.226482	0.00347222	0.042612	2.71734	0.149048	0.740012	0.771291	0.771544	2.49556	0.0398475	5.04075	0.225459	0.225829	0	0.053261	2.71211	0.151878	0.738826	0.769804	0.770061
87	394730-71-3	Pyriprole	1836.98	2516.26	2969.11	704.848	28625.2	0.000173314	1.39418	1.39418	918.489	1258.13	1484.55	352.424	14312.6	8.66569e-05	0.697088	0.697088	0.0527426	0.0199156	0.330706	0.379046	0.574278	5.00547	5.00611	0.1016	0.0036888	0.39558	0.147457	0.14748	0.00347222	0.031864	0.301112	0.520904	0.531855	4.55754	4.5583	0.0925084	0.0033587	0.360366	0.134261	0.134282	0	0.0398296	0.281383	0.615476	0.503572	4.25892	4.25976
88	330-12-1	4-(Trifluoromethoxy)benzoic acid	4.47713	4.69822	4.84562	4.10865	272.976	0.0101227	4.60641	4.60641	2.23857	2.34911	2.42281	2.05432	136.488	0.00506135	2.30321	2.30321	0.0527426	0.0260424	1.29656	0.146006	0.518428	0.640571	0.640806	0.445115	0.0141875	1.31586	0.0694592	0.0695859	0.00347222	0.0416634	1.28402	0.154054	0.514153	0.634376	0.634622	0.440811	0.0140503	1.30316	0.0687875	0.0689129	0	0.0520774	1.27566	0.159419	0.511303	0.630246	0.630499
89	25366-23-8	2-(N,N'-Dimethylureido)-5-trifluoromethyl-1,3,4-thiadiazole	1774.23	2485.63	2959.89	588.557	11450.8	0.000988354	338.234	338.232	887.113	1242.81	1479.95	294.278	5725.39	0.000494177	169.117	169.116	0.0527426	0.00694677	0.0323111	1.65324	0.809276	5.77702	5.7797	0.00623511	0.000849865	0.0710923	0.0121194	0.0121272	0.00347222	0.0111148	0.0208837	2.31677	0.62068	3.73387	3.73738	0.00402995	0.000549295	0.0490687	0.00783313	0.0078382	0	0.0138935	0.0132654	2.75912	0.49495	2.37177	2.37584
90	460-37-7	1,1,1-Trifluoro-3-iodopropane	0.0124848	0.0125195	0.0125427	0.0124269	21.064	0.000319855	0.0530534	0.0530534	0.00624238	0.00625975	0.00627133	0.00621343	10.532	0.000159928	0.0265267	0.0265267	0.0527426	0.0269684	13.2347	0.000173404	0.0011912	0.00066349	0.000663537	424.279	0.00167857	0.281145	0.00677125	0.00677227	0.00347222	0.0431037	13.2342	0.000178623	0.00119138	0.000663464	0.000663512	424.262	0.00167851	0.281134	0.00677098	0.00677201	0	0.0538605	13.2339	0.000182102	0.00119151	0.000663447	0.000663495
91	951659-40-8	Flupyradifurone	21975.8	28742.5	33253.6	10698	114137	0.000190654	9115.72	9115.72	10987.9	14371.2	16626.8	5348.98	57068.3	9.53269e-05	4557.86	4557.86	0.0527426	0.00440605	0.0170155	1.28844	0.446664	2.9013	2.90246	0.00241262	0.000335943	0.0187355	0.00244538	0.00244706	0.00347222	0.00704966	0.0096803	1.68543	0.299898	1.65058	1.65198	0.00137257	0.000191122	0.0115472	0.00139121	0.00139216	0	0.00881206	0.00479019	1.95008	0.202054	0.816774	0.818328
92	100568-03-4	(R)-(+)-Fluoxetine	1.97787e+06	2.89642e+06	3.50878e+06	446973	1.81499e+07	1.13019	12390.4	12390.4	988937	1.44821e+06	1.75439e+06	223486	9.07493e+06	0.565097	6195.19	6195.19	0.0527426	0.0115067	0.0729529	0.532342	0.334406	2.7664	2.7669	0.00984179	0.000340558	0.0338529	0.00847464	0.00847611	0.00347222	0.0184106	0.0554127	0.779806	0.267209	2.10127	2.1019	0.00747551	0.000258677	0.0259001	0.00643706	0.00643818	0	0.0230131	0.0437193	0.944782	0.222411	1.65785	1.65857
93	128621-72-7	Carfentrazone	3379.96	4591.27	5398.8	1361.11	45991.6	1.4321e-06	242.054	242.054	1689.98	2295.63	2699.4	680.556	22995.8	7.1605e-07	121.027	121.027	0.0527426	0.0190827	0.28513	0.653239	0.765395	6.47565	6.47682	0.0906665	0.00589121	0.472149	0.171326	0.171373	0.00347222	0.0305314	0.256054	0.890058	0.707219	5.81529	5.81672	0.0814208	0.00529045	0.424531	0.153855	0.153897	0	0.038164	0.23667	1.04794	0.668434	5.37505	5.37666
94	166812-75-5	1,1,1-Trifluorooctadec-13-en-2-one	41.6237	53.7977	61.9137	21.3336	2085.02	0.000649129	0.0297499	0.0297499	20.8118	26.8989	30.9569	10.6668	1042.51	0.000324565	0.0148749	0.0148749	0.0527426	0.0243214	0.680657	0.093589	0.26312	2.09748	2.09769	0.147507	0.00255365	0.354309	0.117773	0.117791	0.00347222	0.038912	0.660101	0.121786	0.256835	2.03413	2.03437	0.143053	0.00247653	0.343645	0.114217	0.114233	0	0.048639	0.646398	0.140584	0.252645	1.9919	1.99216
95	2355-31-9	2-(N-Methylperfluorooctanesulfonamido)acetic acid	1.20875	1.80452	2.20169	0.215805	350.636	0.000597182	0.0049075	0.00490751	0.604375	0.902258	1.10085	0.107903	175.318	0.000298591	0.00245375	0.00245375	0.0527426	0.0263935	2.95373	0.00997614	0.00699655	1.28558	1.28566	9.87721	0.000996946	0.163952	1.36855	1.36856	0.00347222	0.0422195	2.93656	0.0153903	0.00719049	1.27811	1.27819	9.81977	0.000991149	0.163002	1.36059	1.3606	0	0.0527702	2.9251	0.0189998	0.00731979	1.27312	1.27321
96	29081-56-9	Ammonium perfluorooctanesulfonate	22.4485	29.513	34.2227	10.6742	435.449	8.48196e-06	0.0205523	0.0205523	11.2242	14.7565	17.1114	5.33711	217.725	4.24098e-06	0.0102761	0.0102761	0.0527426	0.0221885	0.550122	0.416173	1.05933	9.42886	9.43013	0.190305	0.00940097	1.34155	0.50476	0.50487	0.00347222	0.0354999	0.518449	0.550642	1.01292	8.88599	8.88748	0.179348	0.00885971	1.26486	0.475698	0.475802	0	0.0443742	0.497333	0.640289	0.981974	8.52408	8.52571
97	22898-01-7	Sodium 2,2,3,3-tetrafluoropropionate	0.465126	0.46778	0.469549	0.460702	10.1362	0.00227428	1.09394	1.09394	0.232563	0.23389	0.234774	0.230351	5.06812	0.00113714	0.546969	0.546969	0.0527426	0.0268149	3.31297	0.279096	1.07569	0.315726	0.315963	3.05883	0.0806086	7.29576	0.0926423	0.0930542	0.00347222	0.0428924	3.30944	0.281234	1.07471	0.31539	0.315629	3.05557	0.0805227	7.28799	0.0925436	0.092955	0	0.0536108	3.30709	0.28266	1.07405	0.315166	0.315405
98	144740-54-5	Flupyrsulfuron-methyl sodium	416226	529856	605609	226843	2.19976e+06	0.00013173	247414	247413	208113	264928	302805	113422	1.09988e+06	6.58649e-05	123707	123706	0.0527426	0.00456598	0.0161131	2.46554	0.895795	4.67786	4.68172	0.000542446	0.000248557	0.0410935	0.00143428	0.00143662	0.00347222	0.00730556	0.00925141	3.13881	0.680278	2.68581	2.69054	0.000311448	0.00014271	0.0301729	0.000823494	0.00082484	0	0.00913194	0.00467693	3.58765	0.536601	1.35778	1.36308
99	658066-35-4	Fluopyram	471.481	688.731	833.564	109.397	4442.59	0.000281123	2.17611	2.17611	235.74	344.365	416.782	54.6987	2221.3	0.000140562	1.08805	1.08805	0.0527426	0.0120781	0.0809481	0.516109	0.339625	2.82149	2.82199	0.0120688	0.000403334	0.0395251	0.0104443	0.010446	0.00347222	0.0193247	0.0624829	0.754201	0.274645	2.17787	2.1785	0.00931575	0.000311329	0.0306851	0.00806181	0.00806315	0	0.0241559	0.0501728	0.912929	0.231326	1.7488	1.7495
100	372137-35-4	Saflufenacil	1073.6	1450.57	1701.88	445.325	6062.81	7.545e-07	347.886	347.886	536.801	725.284	850.939	222.663	3031.4	3.7725e-07	173.943	173.943	0.0527426	0.00501086	0.0199777	1.36836	0.523088	3.5664	3.5679	0.0024473	0.000305869	0.0225259	0.00302025	0.00302213	0.00347222	0.00801735	0.011756	1.84905	0.366047	2.09867	2.10054	0.00144013	0.000179991	0.0145708	0.00177729	0.00177839	0	0.0100217	0.00627489	2.16952	0.261352	1.12019	1.12231
101	106917-52-6	Flusulfamide	16839	24645.2	29849.3	3828.77	144709	0.00282378	27.0164	27.0164	8419.51	12322.6	14924.6	1914.38	72354.3	0.00141189	13.5082	13.5082	0.0527426	0.0110336	0.0712778	0.992882	0.723218	5.92972	5.93135	0.0189841	0.00106934	0.12389	0.0366356	0.0366447	0.00347222	0.0176537	0.0533926	1.45392	0.590026	4.44183	4.44398	0.0142206	0.000801019	0.0941393	0.027443	0.0274498	0	0.022067	0.0414692	1.76128	0.501232	3.4499	3.4524
102	117428-22-5	Picoxystrobin	25978.3	38438.5	46745.3	5211.29	199535	0.0080705	222.843	222.843	12989.2	19219.3	23372.7	2605.64	99767.3	0.00403525	111.421	111.421	0.0527426	0.008178	0.0406269	0.994951	0.536431	4.29431	4.29561	0.00550865	0.000295121	0.0378086	0.00767253	0.00767458	0.00347222	0.0130847	0.0276185	1.4724	0.409218	2.9193	2.92104	0.00374482	0.000200626	0.0267122	0.00521584	0.00521723	0	0.0163559	0.0189461	1.79071	0.324409	2.00263	2.00466
103	42874-01-1	Nitrofluorofen	52.5174	55.8133	58.0106	47.0241	5213.18	0.648139	4.69449	4.69449	26.2587	27.9066	29.0053	23.5121	2606.59	0.324069	2.34724	2.34725	0.0527426	0.0262391	1.57785	0.053505	0.273999	0.43945	0.439539	0.793907	0.00742786	1.02553	0.0703859	0.0704466	0.00347222	0.0419772	1.56637	0.0573831	0.272293	0.436253	0.436348	0.788133	0.00737383	1.01808	0.069874	0.0699342	0	0.0524693	1.55872	0.0599685	0.271156	0.434122	0.43422
104	76-05-1	Trifluoroacetic acid	119.104	157.266	182.708	55.5003	621.936	1.00564e-10	44.48	44.48	59.5521	78.6332	91.354	27.7501	310.968	5.02819e-11	22.24	22.24	0.0527426	0.00435651	0.0170629	2.03477	0.798455	4.96831	4.97121	0.00438309	0.00104727	0.0621512	0.0083269	0.00833565	0.00347222	0.0069704	0.00967941	2.68752	0.572138	2.81841	2.82204	0.00248643	0.000594095	0.0390423	0.00472366	0.00472863	0	0.00871299	0.00475707	3.12268	0.42126	1.38514	1.38925
105	29091-05-2	Dinitramine	289.729	352.942	395.084	184.374	25711.4	0.147952	23.3076	23.3074	144.865	176.471	197.542	92.1872	12855.7	0.0739758	11.6538	11.6537	0.0527426	0.0248279	0.668626	0.096597	0.235692	0.869602	0.869776	0.12231	0.00332189	0.315104	0.0494271	0.0494551	0.00347222	0.0397224	0.652613	0.118477	0.23169	0.848776	0.848978	0.119381	0.00324234	0.307603	0.0482434	0.0482708	0	0.049652	0.641938	0.133063	0.229022	0.834893	0.835112
106	94125-34-5	Prosulfuron	49646.8	65789.2	76550.8	22742.7	318812	4.32088e-10	14436.5	19402	24823.4	32894.6	38275.4	11371.4	159406	2.16044e-10	7218.27	9700.99	0.0527426	0.00944404	0.0535269	2.2187	1.22038	8.24308	7.96524	0.0138955	0.00327599	0.172027	0.0384402	0.0371623	0.00347222	0.0151104	0.0381034	2.9421	1.01339	5.86789	5.67259	0.00989156	0.00233203	0.128805	0.0273639	0.0264542	0	0.0188879	0.0278211	3.42438	0.875402	4.28442	4.14416
107	134605-64-4	Butafenacil	62527.7	93569.6	114264	10791.1	491455	0.0092571	810.686	810.686	31263.8	46784.8	57132.1	5395.55	245727	0.00462855	405.343	405.343	0.0527426	0.00665998	0.0262752	0.885976	0.38899	3.07491	3.07593	0.00101556	6.06606e-05	0.0130799	0.00165551	0.00165589	0.00347222	0.0106559	0.0167682	1.32587	0.286691	1.96233	1.96372	0.000648106	3.87121e-05	0.00913271	0.0010565	0.00105674	0	0.0133199	0.0104301	1.61914	0.218491	1.22061	1.22224
108	33245-39-5	Fluchloralin	7872.14	8839.88	9485.04	6259.24	1.15183e+06	42.759	1344.85	1344.87	3936.07	4419.94	4742.52	3129.62	575914	21.3795	672.427	672.433	0.0527426	0.0253494	0.770087	0.0475745	0.177031	0.30379	0.303864	0.163428	0.00243829	0.279935	0.020511	0.0205309	0.00347222	0.0405565	0.756528	0.0537656	0.174388	0.298441	0.298523	0.16055	0.00239536	0.275019	0.0201499	0.0201694	0	0.0506946	0.747488	0.057893	0.172626	0.294875	0.294962
109	122453-73-0	4-Bromo-2-(4-chlorophenyl)-1-(ethoxymethyl)-5-(trifluoromethyl)-1H-pyrrole-3-carbonitrile	13502.6	16874	19121.7	7883.47	991271	3.75317	473.398	473.398	6751.29	8437.02	9560.84	3941.73	495635	1.87659	236.699	236.699	0.0527426	0.024646	0.660101	0.14083	0.327478	1.57909	1.57941	0.121811	0.00434957	0.433142	0.0872031	0.0872491	0.00347222	0.0394314	0.642827	0.177193	0.322283	1.53777	1.53815	0.118623	0.00423575	0.421924	0.0849212	0.084966	0	0.0492883	0.631311	0.201436	0.318819	1.51022	1.51064
110	97886-45-8	Dithiopyr	1144.17	1350.94	1488.79	799.539	73733	0.57275	39.2072	39.2072	572.083	675.471	744.396	399.769	36866.5	0.286375	19.6036	19.6036	0.0527426	0.0253695	1.00675	0.148158	0.411884	1.75291	1.75323	0.291596	0.00887714	0.869785	0.157843	0.157931	0.00347222	0.0405878	0.989122	0.176693	0.407154	1.72222	1.72258	0.286491	0.00872172	0.854639	0.155079	0.155166	0	0.0507334	0.977372	0.195716	0.404001	1.70176	1.70215
111	374-07-2	1,1-Dichlorotetrafluoroethane	1.85335	1.85383	1.85415	1.85255	813.847	0.139822	2.33038	2.33038	0.926674	0.926914	0.927074	0.926274	406.924	0.0699108	1.16519	1.16519	0.0527426	0.0286907	311.652	0.00064259	0.00917759	0.0055246	0.00552491	14149.8	0.0092071	3.18276	0.0798508	0.0798559	0.00347222	0.044828	311.651	0.000645156	0.00917788	0.00552459	0.0055249	14149.8	0.00920709	3.18276	0.0798506	0.0798558	0	0.0555862	311.651	0.000646867	0.00917807	0.00552458	0.00552489
112	98-16-8	3-(Trifluoromethyl)aniline	24.7587	24.9754	25.12	24.3974	3484.43	0.521294	53.5158	53.2036	12.3793	12.4877	12.56	12.1987	1742.22	0.260647	26.7579	26.6018	0.0527426	0.0260228	1.12959	0.0361735	0.238592	0.0603518	0.0594382	0.362768	0.00356663	0.577597	0.00616831	0.00609778	0.00347222	0.0416326	1.1184	0.0365567	0.236282	0.0597538	0.0588502	0.359173	0.00353129	0.571875	0.00610719	0.00603736	0	0.0520391	1.11094	0.0368123	0.234742	0.0593551	0.0584581
113	29553-26-2	2-Methyl-3,3,4,4-tetrafluoro-2-butanol	1.26059	1.26158	1.26224	1.25893	123.638	0.0509404	9.08078	9.08078	0.630295	0.630791	0.631122	0.629467	61.8192	0.0254702	4.54039	4.54039	0.0527426	0.0268481	3.59347	0.0224344	0.207846	0.0100393	0.0100515	9.89034	0.0195346	4.31876	0.00879618	0.00886229	0.00347222	0.0429445	3.59077	0.0224822	0.207695	0.0100317	0.010044	9.88289	0.0195199	4.31551	0.00878955	0.00885562	0	0.0536755	3.58897	0.022514	0.207594	0.0100267	0.010039
114	393-39-5	alpha,alpha,alpha-4-Tetrafluoro-o-toluidine	12.5682	12.6024	12.6252	12.5111	1779.45	0.358433	48.6676	48.6676	6.28408	6.30121	6.31262	6.25553	889.727	0.179216	24.3338	24.3338	0.0527426	0.0265151	1.92059	0.0257277	0.197382	0.0288046	0.0288292	1.33704	0.00561121	1.03168	0.00638336	0.00641601	0.00347222	0.0424175	1.91219	0.0258377	0.196534	0.0286787	0.0287033	1.3312	0.00558668	1.02717	0.00635545	0.00638795	0	0.0530192	1.90659	0.025911	0.195968	0.0285947	0.0286194
115	82657-04-3	Bifenthrin	17193	22613.6	26227.4	8158.5	1.37553e+06	1.19107	45.9142	45.9159	8596.48	11306.8	13113.7	4079.25	687767	0.595536	22.9571	22.958	0.0527426	0.0240498	0.504136	0.106837	0.198454	1.23395	1.23416	0.0725537	0.00197877	0.194605	0.0504163	0.0504331	0.00347222	0.038478	0.487226	0.141211	0.19437	1.19256	1.19281	0.07012	0.0019124	0.188149	0.0487252	0.0487414	0	0.0480968	0.475952	0.164128	0.191648	1.16497	1.16525
116	308-24-7	Undecafluorocyclohexane	1.55836	1.57069	1.57892	1.53779	12128.2	0.110715	3.01654	3.01654	0.779178	0.785347	0.78946	0.768896	6064.11	0.0553575	1.50827	1.50827	0.0527426	0.0272414	60.1509	5.01322e-05	0.000582934	0.00417264	0.00417284	2581.23	0.000570422	0.190956	0.0570025	0.0570027	0.00347222	0.0433784	60.1505	5.50499e-05	0.000583562	0.00417261	0.00417281	2581.21	0.000570418	0.190955	0.057002	0.0570023	0	0.0541364	60.1501	5.83284e-05	0.000583981	0.00417258	0.00417278
117	2706-91-4	Perfluoropentanesulfonic acid	838.288	1122.65	1312.23	364.35	12292.3	0.0106748	38.41	38.4096	419.144	561.325	656.113	182.175	6146.17	0.00533742	19.205	19.2048	0.0527426	0.0200626	0.349291	0.764103	1.07807	8.48138	8.48309	0.101162	0.0093382	0.834424	0.239541	0.239639	0.00347222	0.0320992	0.3188	1.02728	1.0118	7.74101	7.74311	0.0923309	0.00852303	0.762546	0.21863	0.21872	0	0.0401236	0.298473	1.20274	0.967627	7.24743	7.24979
118	422-64-0	Perfluoropropanoic acid	17.1996	17.2315	17.2528	17.1465	1249.53	0.627197	42.1354	42.1354	8.59982	8.61575	8.62638	8.57326	624.767	0.313598	21.0677	21.0677	0.0527426	0.0268422	3.51195	0.0354138	0.312404	0.0387276	0.0387619	7.835	0.0249229	5.25238	0.0275046	0.027652	0.00347222	0.0429354	3.50914	0.0355456	0.312165	0.0386965	0.038731	7.82872	0.024903	5.24817	0.0274825	0.0276298	0	0.0536643	3.50726	0.0356334	0.312007	0.0386759	0.0387104
119	377-38-8	Perfluorobutanedioic acid	323.425	399.154	449.64	197.21	4931.45	0.0105688	86.2784	86.2784	161.713	199.577	224.82	98.6051	2465.73	0.0052844	43.1392	43.1392	0.0527426	0.0221228	0.533275	0.646322	0.967863	6.76053	6.76179	0.145336	0.0157237	1.04741	0.26772	0.26786	0.00347222	0.0353948	0.502124	0.802257	0.925657	6.36563	6.36708	0.136846	0.0148053	0.98666	0.252082	0.252213	0	0.0442428	0.481357	0.906213	0.897519	6.10236	6.10394
120	375-92-8	Perfluoroheptanesulfonic acid	289.023	318.06	337.418	240.628	8971.7	0.12759	3.69186	3.69182	144.512	159.03	168.709	120.314	4485.85	0.0637948	1.84593	1.84591	0.0527426	0.0259539	2.11567	0.289461	0.964276	4.63645	4.63718	1.54779	0.0522512	5.1369	1.06242	1.06297	0.00347222	0.041519	2.09288	0.324354	0.957096	4.58653	4.58731	1.53112	0.0516885	5.0817	1.05098	1.05152	0	0.0518958	2.0777	0.347617	0.952309	4.55324	4.55406
121	72619-32-0	Haloxyfop-P-methyl	1609.64	2060.15	2360.49	858.795	84892.8	0.198136	169.129	169.129	804.82	1030.07	1180.24	429.397	42446.4	0.099068	84.5643	84.5643	0.0527426	0.0240647	0.569882	0.215286	0.422954	2.44094	2.44144	0.0933358	0.0048844	0.455103	0.105456	0.10551	0.00347222	0.0385017	0.550896	0.27707	0.414915	2.35962	2.36022	0.0902263	0.00472168	0.440159	0.101943	0.101995	0	0.0481264	0.538239	0.31826	0.409555	2.30541	2.30608
122	400882-07-7	Cyflumetofen	3439.81	4913	5895.12	984.5	40816	0.00256209	1.76973	1.76973	1719.91	2456.5	2947.56	492.25	20408	0.00128105	0.884867	0.884867	0.0527426	0.0160308	0.15868	0.444338	0.456518	3.87354	3.87412	0.0338198	0.00111076	0.119939	0.0386099	0.038616	0.00347222	0.0256488	0.134581	0.635281	0.398532	3.28527	3.28598	0.0286836	0.000942073	0.101925	0.0327463	0.0327514	0	0.0320609	0.118516	0.762577	0.359874	2.89309	2.89389
123	1652-63-7	N-[(Perfluorooctylsulfonamido)propyl]-N,N,N-trimethylammonium iodide	1074.55	1564.15	1890.55	258.55	10307.1	0.00153789	31.9132	31.9132	537.275	782.075	945.275	129.275	5153.53	0.000768946	15.9566	15.9566	0.0527426	0.0121437	0.0793019	1.29504	0.925708	7.23545	7.23818	0.0094569	0.000801098	0.10429	0.0218238	0.0218332	0.00347222	0.0194298	0.0613236	1.88564	0.798154	5.59512	5.59883	0.00731295	0.000619483	0.0837973	0.0168762	0.0168834	0	0.0242871	0.049338	2.27938	0.713118	4.50156	4.50593
124	2058-94-8	Perfluoroundecanoic acid	789.872	796.741	801.321	778.422	86778.2	26.1644	292.961	292.959	394.936	398.371	400.661	389.211	43389.1	13.0822	146.48	146.479	0.0527426	0.0268295	3.57827	0.0265053	0.222772	0.157138	0.157189	10.2945	0.0234945	4.84107	0.143916	0.144162	0.00347222	0.0429148	3.57498	0.0269618	0.22261	0.156993	0.157045	10.285	0.0234729	4.83661	0.143783	0.14403	0	0.0536384	3.57278	0.0272661	0.222502	0.156897	0.156949
125	28523-86-6	Sevoflurane	0.102818	0.103016	0.103147	0.102488	120.523	0.00511523	0.815057	0.815057	0.051409	0.0515078	0.0515737	0.0512442	60.2613	0.00255761	0.407529	0.407529	0.0527426	0.026935	8.08669	0.000413415	0.00428183	0.000770704	0.000770816	189.324	0.00299194	0.756245	0.0057441	0.00574763	0.00347222	0.043068	8.08604	0.000420203	0.00428204	0.000770643	0.000770755	189.309	0.0029917	0.756184	0.00574364	0.00574717	0	0.0538234	8.08561	0.000424728	0.00428219	0.000770601	0.000770715
126	137641-05-5	Picolinafen	4614.31	5698.6	6421.46	2807.15	372811	0.778793	190.172	190.172	2307.15	2849.3	3210.73	1403.58	186405	0.389396	95.0859	95.086	0.0527426	0.0247629	0.673043	0.0578221	0.126913	0.546046	0.546114	0.125478	0.00191615	0.169263	0.0311323	0.0311406	0.00347222	0.0396184	0.656365	0.0719072	0.124313	0.532515	0.532592	0.122369	0.00186866	0.165077	0.0303608	0.0303689	0	0.0495221	0.645246	0.0812973	0.122581	0.523494	0.523577
127	23576-23-0	Metflurazon	1702.85	2168.39	2478.75	926.956	47619.6	0.0840808	746.803	746.803	851.427	1084.2	1239.38	463.478	23809.8	0.0420404	373.401	373.401	0.0527426	0.0228455	0.456087	0.387273	0.562523	3.68529	3.68608	0.069388	0.00598325	0.424193	0.103993	0.104051	0.00347222	0.0365513	0.43381	0.495076	0.545326	3.50529	3.50623	0.0659989	0.00569101	0.403816	0.0989135	0.0989692	0	0.0456886	0.41896	0.566945	0.533862	3.38529	3.38634
128	383-63-1	Ethyl trifluoroacetate	0.0310809	0.0311136	0.0311354	0.0310263	8.82207	0.00125031	0.343787	0.343787	0.0155404	0.0155568	0.0155677	0.0155132	4.41104	0.000625153	0.171893	0.171893	0.0527426	0.0268842	4.30983	0.00393959	0.0362385	0.00175528	0.00175635	28.9488	0.00834983	1.82729	0.00375332	0.00376685	0.00347222	0.0429999	4.3081	0.00395589	0.036225	0.00175457	0.00175565	28.9372	0.00834648	1.82655	0.00375181	0.00376533	0	0.0537436	4.30694	0.00396675	0.0362161	0.0017541	0.00175518
129	50594-67-7	Acifluorfen-methyl	23802.4	28471.3	31583.8	16021	1.16484e+06	4.69426	1255.04	1255.04	11901.2	14235.6	15791.9	8010.49	582420	2.34713	627.52	627.52	0.0527426	0.0251218	0.974525	0.175583	0.439117	2.24215	2.2425	0.27624	0.00957193	0.876401	0.188323	0.188404	0.00347222	0.0401916	0.954571	0.212097	0.432851	2.19624	2.19664	0.270584	0.00937594	0.858533	0.184467	0.184546	0	0.0502382	0.941269	0.23644	0.428673	2.16563	2.16606
130	3825-26-1	Ammonium perfluorooctanoate	6.92873	7.54705	7.95927	5.89818	320.133	0.0270849	0.0125822	0.0125822	3.46436	3.77353	3.97963	2.94909	160.066	0.0135424	0.00629111	0.00629112	0.0527426	0.0262783	2.4632	0.130332	0.667118	2.89305	2.89345	2.53706	0.0340826	5.14205	0.948512	0.948912	0.00347222	0.0420369	2.44582	0.145245	0.663856	2.87265	2.87307	2.51917	0.0338423	5.10584	0.941822	0.94222	0	0.0525426	2.43424	0.155187	0.661682	2.85905	2.85949
131	2795-39-3	Potassium perfluorooctanesulfonate	4210.22	4416.62	4554.22	3866.23	14214.9	0.00276967	4014.38	4014.38	2105.11	2208.31	2277.11	1933.11	7107.43	0.00138484	2007.19	2007.19	0.0527426	0.0056767	0.0244374	3.72511	1.13929	3.15249	3.15559	0.0070666	0.00566307	0.105057	0.00847735	0.00850616	0.00347222	0.00908269	0.0148858	3.91022	0.846329	1.92031	1.92349	0.00430455	0.00344961	0.0698073	0.0051639	0.00518145	0	0.0113533	0.00851809	4.03362	0.651024	1.09885	1.10209
132	112281-77-3	Tetraconazole	3436.1	5033.83	6098.99	773.202	26667.8	0.00220964	121.459	121.459	1718.05	2516.92	3049.5	386.601	13333.9	0.00110482	60.7293	60.7293	0.0527426	0.00878994	0.0459247	1.41476	0.827434	6.3743	6.37686	0.00678515	0.000570989	0.074362	0.0138334	0.0138392	0.00347222	0.0140638	0.0319449	2.07305	0.66401	4.43391	4.4374	0.0047197	0.000397176	0.0546655	0.00962241	0.00962642	0	0.0175798	0.022625	2.5119	0.55506	3.14033	3.14443
133	179101-81-6	Pyridalyl	284.841	350.896	394.932	174.749	10292.8	0.00284312	0.226293	0.226293	142.42	175.448	197.466	87.3747	5146.38	0.00142156	0.113146	0.113146	0.0527426	0.0248534	1.07686	0.137749	0.644377	5.8407	5.84125	0.435381	0.00860781	1.70193	0.644494	0.644586	0.00347222	0.0397619	1.05128	0.171894	0.632153	5.702	5.7026	0.425041	0.00840339	1.66162	0.629189	0.629279	0	0.0497008	1.03424	0.194657	0.624003	5.60953	5.61016
134	129630-19-9	Pyraflufen-ethyl	33614.6	46576.8	55218.2	12011	786158	0.57864	4864.79	4864.79	16807.3	23288.4	27609.1	6005.51	393079	0.28932	2432.4	2432.4	0.0527426	0.0201762	0.242225	0.550129	0.619763	4.59799	4.59926	0.0234779	0.00214863	0.198539	0.0498247	0.0498506	0.00347222	0.0322812	0.221485	0.763277	0.591823	4.20429	4.20594	0.0214676	0.00196466	0.182538	0.0455585	0.0455822	0	0.0403512	0.207658	0.905376	0.573196	3.94182	3.94372
135	158062-67-0	Flonicamid	97.2226	115.217	127.214	67.2313	419.073	5.85009e-06	64.872	64.872	48.6113	57.6087	63.6069	33.6156	209.537	2.92504e-06	32.436	32.436	0.0527426	0.00453127	0.0178936	2.09304	0.674916	3.35262	3.35463	0.00408121	0.00134653	0.0436075	0.00506158	0.00506917	0.00347222	0.00725002	0.0102534	2.48126	0.470699	1.92112	1.92339	0.00233862	0.00077159	0.0272232	0.00290039	0.00290474	0	0.00906251	0.00515995	2.74007	0.334555	0.96679	0.969233
136	52806-53-8	Hydroxyflutamide	1330.28	1817.81	2142.83	517.731	12685.3	3.1057e-07	224.881	224.881	665.14	908.905	1071.41	258.865	6342.67	1.55285e-07	112.441	112.441	0.0527426	0.0150535	0.141052	0.97479	0.778768	6.22267	6.22425	0.0423109	0.00388935	0.245974	0.0809668	0.0809986	0.00347222	0.0240853	0.11716	1.33412	0.682519	5.16863	5.17061	0.035144	0.00323054	0.205296	0.067252	0.0672785	0	0.0301065	0.101232	1.57368	0.618354	4.46594	4.46818
137	63333-35-7	Bromethalin	1651.5	1986.86	2210.44	1092.55	94274.7	0.303938	3.62719	3.62719	825.748	993.432	1105.22	546.275	47137.4	0.151969	1.8136	1.8136	0.0527426	0.0253133	1.06748	0.155995	0.666741	4.01484	4.01544	0.350309	0.00976778	1.61876	0.400614	0.400769	0.00347222	0.0404977	1.048	0.189835	0.659022	3.94158	3.94227	0.343918	0.00958956	1.58945	0.393305	0.393456	0	0.0506207	1.03501	0.212395	0.653876	3.89275	3.89348
138	86209-51-0	Primisulfuron-methyl	12258.4	16766.7	19772.2	4744.66	72836.4	2.85497e-11	4336.42	4329.35	6129.22	8383.35	9886.1	2372.33	36418.2	1.42749e-11	2168.21	2164.68	0.0527426	0.00429279	0.014872	2.08694	0.81148	5.00164	5.0063	0.000469467	0.000136632	0.035257	0.00138155	0.00138324	0.00347222	0.00686845	0.0084052	2.85456	0.611822	2.82677	2.83203	0.000265328	7.72198e-05	0.0256823	0.000780807	0.000781763	0	0.00858556	0.00409397	3.36631	0.478717	1.37685	1.38252
139	55283-68-6	Ethalfluralin	85.1883	101.775	112.832	57.5445	88746.9	1.3445	82.1047	82.1072	42.5942	50.8873	56.4161	28.7723	44373.5	0.672248	41.0523	41.0536	0.0527426	0.0222837	0.225137	0.00467437	0.0204326	0.0225333	0.0225395	0.0140583	5.68573e-05	0.0100024	0.000447909	0.000448348	0.00347222	0.0356531	0.212493	0.00559873	0.0193638	0.0212678	0.0212751	0.0132688	5.36642e-05	0.00944285	0.000422754	0.000423168	0	0.0445661	0.204064	0.00621498	0.0186512	0.0204241	0.0204322
140	335-67-1	Perfluorooctanoic acid	611.535	646.48	669.777	553.293	12222.8	0.000876363	423.996	615.323	305.768	323.24	334.889	276.646	6111.42	0.000438181	211.998	307.661	0.0527426	0.0259445	1.81647	0.547917	1.12947	3.99134	5.26026	1.02709	0.0829373	4.52006	0.683461	0.910465	0.00347222	0.0415051	1.79664	0.584865	1.12114	3.94778	5.20291	1.01588	0.082032	4.47088	0.676001	0.900527	0	0.0518788	1.78342	0.609497	1.11559	3.91873	5.16468
141	375-95-1	Perfluorononanoic acid	73.2362	74.015	74.5342	71.9382	5375.26	2.1441	16.003	16.0029	36.6181	37.0075	37.2671	35.9691	2687.63	1.07205	8.00148	8.00143	0.0527426	0.0268087	3.44291	0.048066	0.37911	0.286455	0.286551	7.48373	0.0321072	6.21421	0.198219	0.198566	0.00347222	0.042882	3.43909	0.0489542	0.378775	0.286138	0.286235	7.47543	0.0320717	6.20732	0.197999	0.198346	0	0.0535975	3.43655	0.0495463	0.378551	0.285926	0.286025
142	307-55-1	Perfluorododecanoic acid	57.2379	67.7916	74.8274	39.6484	2090.78	0.178661	0.0775573	0.0775573	28.6189	33.8958	37.4137	19.8242	1045.39	0.0893303	0.0387787	0.0387787	0.0527426	0.0254484	1.5812	0.108837	0.778327	7.76518	7.76583	1.0773	0.0139959	3.84805	1.58506	1.58524	0.00347222	0.0407121	1.55496	0.131718	0.767773	7.63632	7.637	1.05943	0.0137637	3.78429	1.55876	1.55894	0	0.0508879	1.53747	0.146971	0.760737	7.55041	7.55112
143	27314-13-2	Norflurazon	4067.17	6063.25	7393.97	740.382	26868	0.000147563	50.2895	50.295	2033.59	3031.62	3696.98	370.191	13434	7.37817e-05	25.1448	25.1475	0.0527426	0.00478113	0.0188134	1.34984	0.613384	4.72526	4.72722	0.00232797	0.000153095	0.0295455	0.003821	0.00382225	0.00347222	0.00764979	0.0109329	2.01245	0.436953	2.74596	2.74864	0.00135284	8.89672e-05	0.0193151	0.00222047	0.00222119	0	0.00956223	0.00567923	2.45419	0.319333	1.42642	1.42959
144	66332-96-5	Flutolanil	928.164	1384.32	1688.42	167.905	7606.64	0.000303601	21.0047	21.0046	464.082	692.159	844.211	83.9524	3803.32	0.0001518	10.5024	10.5023	0.0527426	0.00740934	0.030407	1.0905	0.514806	3.96057	3.96216	0.00120231	9.7162e-05	0.0218571	0.00251409	0.00251488	0.00347222	0.0118549	0.020044	1.62652	0.398808	2.61077	2.61296	0.000792553	6.40482e-05	0.0159911	0.00165727	0.00165779	0	0.0148186	0.0131354	1.98386	0.321475	1.7109	1.71349
145	59756-60-4	1-Methyl-3-phenyl-5-(3-(trifluoromethyl)phenyl)-4-pyridone	13395.3	19561.3	23671.9	3118.75	124511	0.014874	641.229	641.227	6697.67	9780.64	11836	1559.38	62255.6	0.00743698	320.615	320.613	0.0527426	0.0110602	0.0631262	1.00163	0.609706	4.76857	4.77014	0.00508271	0.00037792	0.047074	0.00878081	0.00878399	0.00347222	0.0176962	0.0473251	1.46296	0.505631	3.57495	3.57706	0.00381046	0.000283323	0.0366376	0.00658289	0.00658528	0	0.0221202	0.0367911	1.77051	0.436248	2.77921	2.78167
146	454-89-7	alpha,alpha,alpha-Trifluoro-m-tolualdehyde	22.3156	22.5385	22.6872	21.944	20201.5	0.818852	370.627	370.627	11.1578	11.2693	11.3436	10.972	10100.7	0.409426	185.313	185.313	0.0527426	0.0254696	0.757417	0.00411892	0.0354327	0.00611959	0.00612339	0.170115	0.000280639	0.0608347	0.000437538	0.000439084	0.00347222	0.0407488	0.745017	0.00416746	0.0348606	0.0060194	0.00602324	0.16733	0.000276045	0.059839	0.000430375	0.000431895	0	0.0509349	0.73675	0.00419983	0.0344792	0.00595261	0.00595648
147	2164-17-2	Fluometuron	1777.66	2414.67	2839.34	715.974	11025.7	0.00147791	510.922	510.921	888.829	1207.33	1419.67	357.987	5512.87	0.000738957	255.461	255.461	0.0527426	0.00731671	0.0347921	1.78619	0.853384	5.80107	5.80395	0.00609556	0.00104902	0.0739868	0.0116667	0.0116764	0.00347222	0.0117067	0.0228461	2.42699	0.662321	3.80925	3.81294	0.00400262	0.000688833	0.0519739	0.00766086	0.00766724	0	0.0146333	0.0148821	2.8542	0.534946	2.48137	2.48559
148	50598-28-2	N-(3-(Dimethylamino)propyl) perfluorohexane sulfonamide	1.35252	2.04298	2.50329	0.201758	8629.25	0.00699553	0.583874	0.583874	0.676261	1.02149	1.25164	0.100879	4314.62	0.00349776	0.291937	0.291937	0.0527426	0.0251231	0.626918	0.00076783	0.000966006	0.0238596	0.0238618	0.116207	6.20609e-06	0.0013094	0.00140793	0.00140798	0.00347222	0.0401949	0.614098	0.0011631	0.000979701	0.0233717	0.0233745	0.11383	6.07919e-06	0.00128376	0.00137914	0.00137919	0	0.0502427	0.605552	0.00142661	0.000988831	0.0230464	0.0230496
149	352-87-4	2,2,2-Trifluoroethyl methacrylate	0.45767	0.457699	0.457719	0.457621	1193.65	0.0197473	54.1023	54.1023	0.228835	0.22885	0.228859	0.228811	596.827	0.00987365	27.0511	27.0511	0.0527426	0.0245953	0.482678	0.00144123	0.013389	0.000834708	0.000835461	0.0662672	6.00907e-05	0.0143031	3.64806e-05	3.66727e-05	0.00347222	0.0393508	0.469727	0.00144293	0.0130327	0.000812313	0.000813066	0.0644892	5.84785e-05	0.0139195	3.55019e-05	3.56887e-05	0	0.0491879	0.461094	0.00144407	0.0127952	0.000797383	0.000798136
150	881685-58-1	Isopyrazam	3143.4	4624.5	5611.91	674.887	25914.1	9.71882e-05	7.47069	7.47069	1571.7	2312.25	2805.95	337.444	12957.1	4.85941e-05	3.73535	3.73535	0.0527426	0.00998349	0.0583681	0.750621	0.456595	3.78599	3.78686	0.0126568	0.000490349	0.0520941	0.0153835	0.0153863	0.00347222	0.0159735	0.0423079	1.10466	0.356627	2.74426	2.74538	0.00917426	0.000355428	0.0382342	0.0111507	0.0111527	0	0.0199668	0.0316012	1.34069	0.289981	2.04978	2.05107
151	98-17-9	3-(Trifluoromethyl)phenol	66.2189	66.8323	67.2413	65.1964	4177.83	1.0829	34.6577	35.1441	33.1094	33.4162	33.6207	32.5982	2088.92	0.541449	17.3288	17.572	0.0527426	0.0265787	2.13875	0.0761626	0.510959	0.177171	0.177646	1.4075	0.0155138	2.51077	0.0371119	0.0373142	0.00347222	0.0425186	2.13104	0.0770678	0.509199	0.176532	0.177006	1.40242	0.0154578	2.50171	0.036978	0.0371796	0	0.0531452	2.12589	0.0776714	0.508025	0.176105	0.17658
152	422556-08-9	Pyroxsulam	6538.44	8122.74	9178.94	3897.94	63816.6	1.29988e-07	2849.59	2849.59	3269.22	4061.37	4589.47	1948.97	31908.3	6.49939e-08	1424.8	1424.8	0.0527426	0.0186259	0.259984	0.709898	0.583126	4.48722	4.4881	0.079162	0.0082364	0.310385	0.104054	0.104101	0.00347222	0.0298007	0.231641	0.884803	0.532281	3.99804	3.99904	0.070532	0.0073385	0.276807	0.0927105	0.0927522	0	0.0372506	0.212746	1.00141	0.498383	3.67192	3.673
153	69806-34-4	Haloxyfop	103.705	153.472	186.65	20.7598	722.15	1.71308e-05	2.74693	2.74693	51.8524	76.7358	93.3248	10.3799	361.075	8.56542e-06	1.37346	1.37346	0.0527426	0.0061876	0.0267029	1.33241	0.651014	5.0215	5.02351	0.00337326	0.000234976	0.037332	0.00571398	0.00571596	0.00347222	0.00990012	0.0166744	1.97202	0.484049	3.13564	3.13838	0.00210641	0.000146729	0.0254574	0.00356805	0.00356928	0	0.0123751	0.00998875	2.39843	0.372739	1.87839	1.88162
154	355-46-4	Perfluorohexanesulfonic acid	847.424	968.547	1049.3	645.551	10040	0.0377573	500.288	500.288	423.712	484.274	524.648	322.776	5019.98	0.0188787	250.144	250.144	0.0527426	0.0228717	0.664389	0.931048	1.13765	7.35281	7.35457	0.208082	0.0369527	1.56745	0.401982	0.40233	0.00347222	0.0365927	0.632154	1.0712	1.0981	6.99607	6.99802	0.197987	0.0351598	1.49194	0.382479	0.38281	0	0.04574	0.610665	1.16463	1.07173	6.75825	6.76032
155	1478-61-1	Bisphenol AF	12246	17547.4	21081.7	3410.24	215943	0.221696	1624.21	1635.26	6122.98	8773.69	10540.8	1705.12	107972	0.110848	812.105	817.631	0.0527426	0.0168917	0.130449	1.71224	1.80362	12.4015	12.4098	0.00792187	0.00196331	0.384398	0.0533169	0.0533769	0.00347222	0.0270264	0.112578	2.45461	1.80224	10.7026	10.7147	0.00683661	0.00169434	0.358921	0.0460127	0.0460645	0	0.0337829	0.100664	2.94952	1.80131	9.56992	9.5847
156	102851-06-9	tau-Fluvalinate	40890.3	53963.6	62679.1	19101.6	3.60628e+06	3.23027	73.0744	73.0743	20445.2	26981.8	31339.5	9550.79	1.80314e+06	1.61514	36.5372	36.5371	0.0527426	0.0238723	0.456843	0.0576288	0.172065	0.989824	0.989954	0.0583941	0.000953925	0.156989	0.036745	0.0367531	0.00347222	0.0381942	0.440509	0.0763926	0.167303	0.954432	0.954585	0.0563062	0.000919817	0.151414	0.0354311	0.0354389	0	0.0477421	0.429619	0.0889019	0.164128	0.930837	0.931005
157	15457-05-3	Fluorodifen	331.781	367.571	391.432	272.131	18711.8	0.281348	63.6331	63.6331	165.891	183.786	195.716	136.065	9355.9	0.140674	31.8166	31.8166	0.0527426	0.0258596	1.34744	0.144808	0.4483	1.32072	1.32098	0.52066	0.0138933	1.2678	0.160684	0.160799	0.00347222	0.0413708	1.33155	0.162092	0.444308	1.30515	1.30543	0.514522	0.0137295	1.25289	0.158789	0.158903	0	0.0517115	1.32096	0.173614	0.441647	1.29477	1.29506
158	53780-34-0	Mefluidide	19.1131	27.6647	33.3658	4.86038	125.318	5.19187e-07	2.92452	2.9245	9.55654	13.8323	16.6829	2.43019	62.6588	2.59593e-07	1.46226	1.46225	0.0527426	0.00429105	0.0147741	1.90214	0.795865	5.40541	5.40897	0.000442316	8.48632e-05	0.0349906	0.00145913	0.00146007	0.00347222	0.00686567	0.00834903	2.75327	0.604533	3.05466	3.05955	0.000249958	4.79571e-05	0.0256399	0.000824572	0.000825103	0	0.00858208	0.00406562	3.32069	0.476979	1.48749	1.49326
159	239110-15-7	Fluopicolide	2980.9	4289.25	5161.48	800.316	32059.8	0.00646346	32.9981	32.9981	1490.45	2144.62	2580.74	400.158	16029.9	0.00323173	16.499	16.499	0.0527426	0.0144969	0.121571	0.849628	0.714811	5.77542	5.77685	0.0211561	0.00136742	0.141241	0.036342	0.0363536	0.00347222	0.0231947	0.0997234	1.22338	0.622126	4.73752	4.73938	0.0173541	0.00112168	0.116848	0.029811	0.0298205	0	0.0289932	0.0851583	1.47256	0.560336	4.04558	4.04773
160	91465-08-6	lambda-Cyhalothrin	95382	126260	146846	43918.1	1.15129e+07	19.2264	428.945	428.943	47691	63130.2	73422.9	21959	5.75647e+06	9.61322	214.473	214.472	0.0527426	0.0236138	0.387694	0.0641405	0.127132	0.587299	0.587416	0.0412692	0.000901453	0.0989512	0.0191493	0.0191569	0.00347222	0.0377808	0.372576	0.0852319	0.123772	0.564399	0.564542	0.03966	0.000866302	0.0951368	0.0184026	0.0184099	0	0.0472255	0.362498	0.0992929	0.121531	0.549132	0.549292
161	62924-70-3	Flumetralin	5882.62	7289.2	8226.92	3538.31	588137	3.31384	47.377	47.3768	2941.31	3644.6	4113.46	1769.16	294069	1.65692	23.6885	23.6884	0.0527426	0.0247775	0.647999	0.0717405	0.198854	0.791949	0.792086	0.116359	0.00229307	0.263153	0.0446245	0.0446439	0.00347222	0.0396419	0.632078	0.0894989	0.195292	0.772492	0.772652	0.1135	0.00223673	0.256725	0.0435281	0.0435471	0	0.0495514	0.621465	0.101338	0.192917	0.75952	0.759695
162	79622-59-6	Fluazinam	26895.7	40135.3	48961.6	4829.86	178948	0.369028	56.0474	56.4567	13447.9	20067.6	24480.8	2414.93	89474	0.184514	28.0237	28.2283	0.0527426	0.00515287	0.021198	1.66992	0.878627	6.67889	6.68197	0.00469507	0.000376265	0.0682752	0.0113416	0.011345	0.00347222	0.00824457	0.0125705	2.49228	0.653144	3.96061	3.96501	0.00278421	0.000223128	0.0452571	0.00672566	0.00672766	0	0.0103057	0.00681883	3.04053	0.502822	2.14842	2.1537
163	13311-84-7	Flutamide	7291.07	9947.59	11718.6	2863.53	114728	0.0685608	486.733	486.915	3645.53	4973.79	5859.3	1431.77	57364	0.0342804	243.366	243.457	0.0527426	0.0195333	0.278545	0.565144	0.681705	5.2962	5.29719	0.0510485	0.00353693	0.306546	0.0813309	0.0813593	0.00347222	0.0312524	0.252046	0.772681	0.633961	4.79237	4.79358	0.0461922	0.00320045	0.277839	0.0735938	0.0736195	0	0.0390652	0.234381	0.91104	0.602132	4.45648	4.45785
164	678-39-7	2-(Perfluorooctyl)ethanol	0.330837	0.454595	0.537101	0.124573	5418.91	0.00509662	0.534661	0.534661	0.165418	0.227298	0.268551	0.0622864	2709.46	0.00254831	0.267331	0.267331	0.0527426	0.0267101	2.69682	0.000258388	0.000704806	0.024432	0.0244334	4.6157	3.93033e-05	0.00896625	0.013312	0.0133122	0.00347222	0.0427268	2.69078	0.000369835	0.000713213	0.0243772	0.0243788	4.60536	3.92153e-05	0.00894655	0.0132822	0.0132824	0	0.0534046	2.68675	0.000444134	0.000718818	0.0243408	0.0243425
165	50594-77-9	2-Chloro-1-(3-acetoxyphenoxy)-4-(trifluoromethyl)benzene	671.611	759.459	818.023	525.199	57065.1	1.81837	56.1	56.1	335.806	379.729	409.012	262.6	28532.6	0.909185	28.05	28.05	0.0527426	0.0256519	1.05229	0.105049	0.354618	0.916174	0.916386	0.312392	0.00739005	0.780639	0.0864034	0.0864775	0.00347222	0.0410395	1.03748	0.11986	0.350946	0.90328	0.903514	0.307995	0.00728604	0.769696	0.0851873	0.0852604	0	0.0512979	1.02761	0.129735	0.348499	0.894684	0.894933
166	24448-09-7	N-Methyl-N-(2-hydroxyethyl)perfluorooctanesulfonamide	0.0014541	0.00194418	0.0022709	0.000637303	62.15	2.40067e-05	0.032495	0.032495	0.000727052	0.000972092	0.00113545	0.000318652	31.075	1.20033e-05	0.0162475	0.0162475	0.0527426	0.0261406	1.26303	0.000102784	0.000377939	0.00258022	0.00258043	0.559581	5.78778e-06	0.00126045	0.000363918	0.000363946	0.00347222	0.0418207	1.25215	0.000139426	0.000377744	0.00255799	0.00255822	0.554758	5.73789e-06	0.00124969	0.000360782	0.000360809	0	0.052274	1.24489	0.000163854	0.000377613	0.00254316	0.00254341
167	76-38-0	Methoxyflurane	0.779836	0.780537	0.781005	0.778667	106.607	0.0336867	2.0079	2.0079	0.389918	0.390269	0.390502	0.389334	53.3036	0.0168433	1.00395	1.00395	0.0527426	0.0269272	6.727	0.00394302	0.0380567	0.00628175	0.00628372	125.039	0.0230409	5.30872	0.037171	0.0372341	0.00347222	0.0430602	6.72649	0.00396905	0.0380556	0.00628127	0.00628325	125.03	0.0230391	5.30831	0.0371682	0.0372312	0	0.0538156	6.72614	0.00398641	0.0380549	0.00628095	0.00628293
168	42874-03-3	Oxyfluorfen	1903.55	2337.03	2626.01	1181.08	133469	0.513093	7.27177	7.27172	951.774	1168.51	1313.01	590.542	66734.3	0.256547	3.63588	3.63586	0.0527426	0.0248797	0.748577	0.0910297	0.289314	1.34036	1.34055	0.156926	0.00344267	0.439544	0.0853474	0.0853766	0.00347222	0.039805	0.731082	0.112623	0.284158	1.30903	1.30925	0.153259	0.00336221	0.429316	0.0833527	0.0833812	0	0.0497552	0.719418	0.127019	0.28072	1.28815	1.28839
169	77501-63-4	Lactofen	4134.91	5133	5798.39	2471.43	232308	0.603154	91.3009	91.3009	2067.46	2566.5	2899.2	1235.71	116154	0.301577	45.6504	45.6504	0.0527426	0.0247423	0.768008	0.151839	0.348729	1.92977	1.93007	0.170524	0.0056211	0.535992	0.123788	0.123836	0.00347222	0.0395852	0.748786	0.189987	0.342853	1.88147	1.88182	0.166256	0.00548042	0.522656	0.12069	0.120736	0	0.0494804	0.735972	0.215419	0.338936	1.84927	1.84966
170	72178-02-0	Fomesafen	6508.87	8957.43	10589.8	2427.92	36727.1	2.84296e-08	1512.13	1900.4	3254.43	4478.72	5294.9	1213.96	18363.5	1.42148e-08	756.065	950.198	0.0527426	0.00434262	0.016798	2.03794	0.852411	5.69319	5.56534	0.00290068	0.000501584	0.0504746	0.00585962	0.00572942	0.00347222	0.00694817	0.0095214	2.80499	0.622564	3.227	3.15696	0.00164416	0.000284307	0.0334351	0.00332134	0.00324754	0	0.00868521	0.00467035	3.31636	0.469333	1.58288	1.55138
171	69409-94-5	Fluvalinate	14267.4	18828.8	21869.8	6664.88	1.2583e+06	1.1271	25.4969	25.4969	7133.68	9414.42	10934.9	3332.44	629148	0.56355	12.7485	12.7485	0.0527426	0.0238723	0.456843	0.0576288	0.172065	0.989824	0.989954	0.0583941	0.000953925	0.156989	0.036745	0.0367531	0.00347222	0.0381942	0.440509	0.0763926	0.167303	0.954432	0.954585	0.0563062	0.000919817	0.151414	0.0354311	0.0354389	0	0.0477421	0.429619	0.0889019	0.164128	0.930837	0.931005
172	62476-59-9	Acifluorfen sodium	784.716	1057.99	1240.17	329.268	6018.63	2.34274e-13	201.093	204.287	392.358	528.993	620.083	164.634	3009.32	1.17137e-13	100.546	102.144	0.0527426	0.0122066	0.0874654	1.21679	0.757903	5.70716	5.70247	0.0251136	0.00305576	0.155616	0.0462283	0.0462	0.00347222	0.0195303	0.0677506	1.64226	0.634715	4.42076	4.41799	0.019453	0.00236699	0.12186	0.0358084	0.0357865	0	0.0244128	0.0546075	1.92592	0.55259	3.56316	3.56167
173	54910-89-3	Fluoxetine	33134.7	49618.1	60607.1	5662.24	219181	0.00240473	33.9122	33.9569	16567.3	24809.1	30303.5	2831.12	109591	0.00120237	16.9561	16.9785	0.0527426	0.00454335	0.0174646	1.22501	0.595397	4.66159	4.6634	0.00178117	0.000101135	0.0258526	0.00295732	0.00295814	0.00347222	0.00726934	0.0100145	1.83451	0.415596	2.67303	2.6755	0.00102135	5.79922e-05	0.0168017	0.00169577	0.00169624	0	0.00908667	0.00504771	2.24084	0.295728	1.34732	1.35023
174	530-78-9	Flufenamic acid	375.754	548.161	663.099	88.4103	2522.31	2.05752e-07	11.5263	58.9967	187.877	274.08	331.549	44.2052	1261.15	1.02876e-07	5.76314	29.4984	0.0527426	0.00539934	0.0212161	1.34598	0.588138	4.46576	4.29823	0.00136332	0.00012583	0.0240748	0.00243505	0.00234404	0.00347222	0.00863893	0.0127429	1.96365	0.429155	2.68224	2.58302	0.000818845	7.55769e-05	0.0164875	0.00146255	0.00140789	0	0.0107986	0.00709412	2.37543	0.323166	1.49324	1.43955
175	88-30-2	3-(Trifluoromethyl)-4-nitrophenol	407.734	441.241	463.58	351.887	9891.93	0.00233086	83.3728	264.01	203.867	220.621	231.79	175.944	4945.96	0.00116543	41.6864	132.005	0.0527426	0.0258	1.73268	0.329761	0.844444	3.32385	3.3757	0.866208	0.0421177	3.01594	0.505817	0.515014	0.00347222	0.0412741	1.71089	0.36085	0.836139	3.28204	3.33328	0.855313	0.0415879	2.97807	0.499454	0.508536	0	0.0515902	1.69636	0.381577	0.830602	3.25417	3.305
176	56296-78-7	Fluoxetine hydrochloride	26368.5	37105.2	44263.1	8473.82	527652	0.224372	1202.12	1202.12	13184.2	18552.6	22131.5	4236.91	263826	0.112186	601.061	601.062	0.0527426	0.0192741	0.216403	0.444913	0.468268	3.60467	3.60543	0.0215581	0.00132501	0.125696	0.0321684	0.0321792	0.00347222	0.0308379	0.194973	0.626745	0.436712	3.2477	3.24866	0.0194232	0.00119379	0.113643	0.0289827	0.0289924	0	0.0385471	0.180686	0.747966	0.415674	3.00971	3.01082
177	120068-36-2	Fipronil sulfone	31380.7	37703.2	41918.2	20843.2	994432	0.000211322	11.7234	11.7234	15690.3	18851.6	20959.1	10421.6	497216	0.000105661	5.86172	5.86172	0.0527426	0.0250772	1.32932	0.113527	0.323834	2.89075	2.89098	0.732292	0.0107478	1.15728	0.451042	0.451088	0.00347222	0.0401192	1.3013	0.138792	0.317973	2.82981	2.83006	0.716857	0.0105213	1.1329	0.441535	0.44158	0	0.0501471	1.28262	0.155636	0.314066	2.78919	2.78945
178	39634-42-9	4-[(4-Trifluoromethylphenyl)oxy]phenol	67.009	88.6905	103.145	30.8732	6440.24	0.0152922	11.5034	11.5034	33.5045	44.3453	51.5724	15.4366	3220.12	0.00764608	5.75172	5.75172	0.0527426	0.0230892	0.331962	0.116914	0.201656	0.879061	0.879305	0.0299637	0.00134268	0.130688	0.0229153	0.0229299	0.00347222	0.0369416	0.316811	0.155238	0.196241	0.838941	0.839248	0.0285961	0.0012814	0.124858	0.0218695	0.0218834	0	0.0461766	0.306711	0.180788	0.19263	0.812195	0.812542
179	27619-97-2	6:2 Fluorotelomer sulfonic acid	14.6579	16.2373	17.2902	12.0256	459.218	0.00580982	1.36053	1.36051	7.32895	8.11863	8.64508	6.01282	229.609	0.00290491	0.680263	0.680257	0.0527426	0.0258374	1.8665	0.339993	1.0352	4.9604	4.96129	1.13667	0.0500823	4.56259	0.935069	0.935651	0.00347222	0.0413335	1.84393	0.382628	1.02704	4.90042	4.90137	1.12292	0.0494767	4.50758	0.923761	0.924336	0	0.0516642	1.82888	0.411051	1.0216	4.86042	4.86143
180	2706-90-3	Perfluoropentanoic acid	435.405	555.803	636.068	234.741	2909.06	6.40021e-06	184.508	184.074	217.702	277.901	318.034	117.371	1454.53	3.2001e-06	92.2539	92.0371	0.0527426	0.0121704	0.087754	1.64674	0.959136	6.36675	6.4251	0.0234699	0.00517278	0.216447	0.0469381	0.0474287	0.00347222	0.0194724	0.0679072	2.1047	0.809372	4.92682	4.97311	0.0181619	0.00400288	0.169716	0.0363224	0.036702	0	0.0243404	0.054676	2.41001	0.70953	3.96687	4.00512
181	907204-31-3	Fluxapyroxad	1249.83	1790.01	2150.14	349.51	15191.1	0.00193806	12.1336	12.1336	624.913	895.007	1075.07	174.755	7595.55	0.00096903	6.06682	6.06682	0.0527426	0.0158116	0.145209	0.400951	0.338949	2.79335	2.79377	0.0215867	0.000726173	0.0666349	0.0183396	0.0183427	0.00347222	0.0252982	0.122598	0.574673	0.294456	2.35837	2.35889	0.0182253	0.000613095	0.0563755	0.0154838	0.0154864	0	0.0316226	0.107523	0.690489	0.264794	2.06839	2.06896
182	581809-46-3	Bixafen	1474.88	2136.42	2577.45	372.303	14723.5	0.000303303	0.738017	0.738017	737.438	1068.21	1288.72	186.151	7361.75	0.000151651	0.369008	0.369008	0.0527426	0.0135527	0.107272	0.450511	0.361636	3.07768	3.07816	0.0247044	0.000695615	0.0704766	0.0231097	0.0231127	0.00347222	0.0216841	0.0860396	0.653035	0.300289	2.46852	2.46909	0.0198147	0.000557932	0.0566713	0.0185356	0.018538	0	0.027105	0.0718847	0.78805	0.259391	2.06241	2.06305
183	183675-82-3	Penthiopyrad	271.86	348.77	400.044	143.675	12147.4	0.0105077	8.0416	8.0416	135.93	174.385	200.022	71.8377	6073.7	0.00525386	4.0208	4.0208	0.0527426	0.0239743	0.593956	0.10648	0.197256	1.21889	1.21902	0.104621	0.00246662	0.214946	0.0536287	0.0536394	0.00347222	0.038357	0.57348	0.137387	0.19167	1.17687	1.17702	0.101014	0.00238158	0.207553	0.0517799	0.0517902	0	0.0479454	0.559829	0.157991	0.187946	1.14885	1.14902
184	122454-29-9	Tralopyril	70698.2	92285.3	106677	34719.7	1.87826e+06	1.09339	174.51	174.51	35349.1	46142.7	53338.4	17359.8	939130	0.546696	87.2548	87.2549	0.0527426	0.0229514	0.54457	0.172627	0.30738	2.23887	2.23911	0.111085	0.00321238	0.295303	0.0830225	0.0830364	0.00347222	0.0367205	0.518705	0.226471	0.294958	2.13253	2.1328	0.105808	0.00305981	0.281308	0.0790793	0.0790925	0	0.0459	0.501462	0.262366	0.286676	2.06164	2.06193
185	139968-49-3	Metaflumizone	703.808	915.601	1056.8	350.821	29736.8	0.0170903	0.854397	0.854397	351.904	457.8	528.398	175.411	14868.4	0.00854517	0.427199	0.427199	0.0527426	0.0237909	0.576955	0.0991705	0.198918	1.36201	1.36215	0.102963	0.00207498	0.208747	0.0578415	0.0578505	0.00347222	0.0380636	0.555735	0.129714	0.192803	1.31191	1.31207	0.0991761	0.00199867	0.201086	0.0557141	0.0557228	0	0.0475787	0.541589	0.150076	0.188726	1.27852	1.27869
186	122836-35-5	Sulfentrazone	8554.79	11080.5	12764.2	4345.34	43972.9	5.51086e-08	3868.62	3848.15	4277.4	5540.23	6382.12	2172.67	21986.4	2.75543e-08	1934.31	1924.07	0.0527426	0.00445145	0.0170762	2.63381	1.0555	5.98368	5.99504	0.00189599	0.000558089	0.059826	0.00400501	0.00401538	0.00347222	0.00712231	0.00974036	3.41181	0.793655	3.41312	3.42269	0.00108148	0.000318337	0.0420515	0.00228448	0.00229039	0	0.00890288	0.0048498	3.93048	0.619091	1.69942	1.7078
187	68085-85-8	alpha-Cyhalothrin	18954.7	25086	29173.5	8735.92	2.32741e+06	4.17588	86.6974	86.6969	9477.35	12543	14586.7	4367.96	1.16371e+06	2.08794	43.3487	43.3485	0.0527426	0.0235932	0.383664	0.0611339	0.124893	0.567206	0.567318	0.0403714	0.000851571	0.096417	0.0183341	0.0183413	0.00347222	0.0377479	0.368605	0.0812177	0.121512	0.544943	0.545079	0.0387867	0.000818146	0.0926745	0.0176145	0.0176214	0	0.0471844	0.358566	0.0946069	0.119258	0.530101	0.530254
188	67485-29-4	Hydramethylnon	1178.68	1718.42	2078.24	279.114	320336	3.1008	179.091	179.09	589.339	859.208	1039.12	139.557	160168	1.5504	89.5453	89.545	0.0527426	0.0179555	0.0910601	0.0372254	0.357875	2.73616	2.73757	0.002446	6.18651e-05	0.294507	0.0231271	0.0231407	0.00347222	0.0287285	0.0801741	0.0543073	0.333821	2.40906	2.41103	0.00215363	5.44705e-05	0.269506	0.0203628	0.0203747	0	0.0359105	0.0729167	0.0656952	0.317785	2.19099	2.19334
189	355-68-0	Perfluorocyclohexane	4.52754	4.53139	4.53396	4.52112	14160.7	0.608059	9.05301	9.05301	2.26377	2.26569	2.26698	2.26056	7080.37	0.30403	4.5265	4.5265	0.0527426	0.0282261	231.001	0.000118088	0.00263731	0.0026118	0.00261194	10440.3	0.00165755	0.96107	0.0375782	0.0375793	0.00347222	0.0443635	231.001	0.000119601	0.00263766	0.0026118	0.00261193	10440.2	0.00165755	0.961069	0.0375781	0.0375793	0	0.0551217	231.001	0.00012061	0.0026379	0.0026118	0.00261193
190	56773-42-3	Tetraethylammonium perfluorooctanesulfonate	16.4218	21.7543	25.3094	7.53429	5157.11	0.563457	6.36525	6.36521	8.21091	10.8772	12.6547	3.76714	2578.56	0.281729	3.18262	3.1826	0.0527426	0.0236958	0.364138	0.163734	0.82471	4.25653	4.26185	0.0368778	0.00219734	1.38365	0.137197	0.137638	0.00347222	0.037912	0.350448	0.217698	0.851907	4.0965	4.10349	0.0354952	0.00211496	1.37004	0.132054	0.132478	0	0.0473896	0.341321	0.253674	0.870038	3.98982	3.99791
191	2991-50-6	2-(N-Ethylperfluorooctanesulfonamido)acetic acid	0.79329	1.24257	1.54209	0.0444879	252.113	0.000143423	0.0054556	0.0054556	0.396645	0.621286	0.771046	0.022244	126.056	7.17113e-05	0.0027278	0.0027278	0.0527426	0.0256164	1.08676	0.0107213	0.007095	1.00117	1.00124	0.426365	6.52195e-05	0.019171	0.125041	0.125041	0.00347222	0.0409826	1.07083	0.0168313	0.00748649	0.986487	0.986568	0.420112	6.4263e-05	0.0189064	0.123207	0.123207	0	0.0512267	1.0602	0.0209046	0.00774748	0.976699	0.976786
192	355-02-2	Perfluoromethylcyclohexane	0.621019	0.633722	0.642191	0.599846	12227.4	0.0440226	1.03674	1.03674	0.310509	0.316861	0.321096	0.299923	6113.71	0.0220113	0.518368	0.518368	0.0527426	0.0273675	82.0207	2.64009e-05	0.000242639	0.00719023	0.00719056	3587.22	0.000238926	0.0809491	0.10011	0.100109	0.00347222	0.0435046	82.0202	3.18299e-05	0.0002434	0.00719018	0.00719052	3587.2	0.000238925	0.0809487	0.100109	0.100108	0	0.0542626	82.0198	3.54492e-05	0.000243907	0.00719015	0.00719049
193	96525-23-4	Flurtamone	39881	59077.1	71874.4	7887.71	271260	0.00222287	1844.14	1844.14	19940.5	29538.5	35937.2	3943.85	135630	0.00111143	922.071	922.071	0.0527426	0.00497686	0.0188203	1.32237	0.572565	4.3294	4.33129	0.00101466	8.26028e-05	0.0215787	0.00190072	0.00190138	0.00347222	0.00796296	0.0110547	1.95895	0.413902	2.543	2.54559	0.000595993	4.85192e-05	0.0147451	0.00111644	0.00111684	0	0.00995369	0.00587758	2.38333	0.308127	1.35207	1.35512
194	72850-64-7	Flurazole	6879.93	8640.77	9814.66	3945.2	278521	0.556179	708.461	708.461	3439.97	4320.38	4907.33	1972.6	139261	0.27809	354.23	354.23	0.0527426	0.0241807	0.668812	0.213228	0.428112	2.57291	2.57332	0.1333	0.00612209	0.537247	0.129492	0.129542	0.00347222	0.038687	0.64748	0.269564	0.418589	2.49084	2.49132	0.129048	0.00592682	0.520221	0.125362	0.12541	0	0.0483578	0.633258	0.307121	0.41224	2.43613	2.43665
195	335104-84-2	Tembotrione	1234.25	1775.09	2135.65	332.846	8521.12	2.10145e-08	106.821	185.012	617.124	887.545	1067.82	166.423	4260.56	1.05072e-08	53.4105	92.5062	0.0527426	0.0070379	0.0320926	1.35364	0.657823	4.99693	4.90484	0.00409648	0.000341121	0.0388221	0.00679531	0.00667016	0.00347222	0.0112606	0.0208243	1.94706	0.499616	3.24241	3.184	0.00265813	0.000221347	0.0272071	0.00440935	0.00432814	0	0.0140757	0.0133121	2.34268	0.394145	2.07274	2.03678
196	333-36-8	Flurothyl	2.84476	2.84549	2.84597	2.84355	450.17	0.211085	10.2818	10.2818	1.42238	1.42274	1.42299	1.42177	225.085	0.105542	5.14092	5.14092	0.0527426	0.0269787	14.7571	0.00241169	0.0338864	0.00202934	0.00203005	492.173	0.0254285	8.68194	0.0215461	0.0215881	0.00347222	0.043115	14.7568	0.00241933	0.0338866	0.0020293	0.00203001	492.163	0.025428	8.68175	0.0215457	0.0215877	0	0.0538724	14.7566	0.00242443	0.0338867	0.00202927	0.00202999
197	647-42-7	2-(Perfluorohexyl)ethanol	0.394497	0.447627	0.483048	0.305946	2775.63	0.0127492	1.52395	1.52395	0.197248	0.223814	0.241524	0.152973	1387.82	0.00637459	0.761975	0.761975	0.0527426	0.0267101	2.69246	0.000452073	0.00302619	0.0171785	0.0171797	4.57317	0.000167911	0.0388491	0.0092886	0.00928969	0.00347222	0.0427269	2.68644	0.000535948	0.00302631	0.01714	0.0171414	4.56293	0.000167536	0.0387624	0.0092678	0.0092689	0	0.0534048	2.68242	0.000591864	0.00302639	0.0171144	0.0171158
198	71422-67-8	Chlorfluazuron	1.21285e+06	1.45331e+06	1.61361e+06	812089	3.88817e+07	0.000673303	2930.13	2930.13	606426	726654	806807	406044	1.94409e+07	0.000336652	1465.06	1465.06	0.0527426	0.0251281	1.35819	0.21804	0.631745	5.63073	5.63132	0.765537	0.0214307	2.33705	0.905767	0.905949	0.00347222	0.0402005	1.33038	0.265956	0.622366	5.51545	5.5161	0.749864	0.0209919	2.2893	0.887223	0.887401	0	0.0502487	1.31185	0.297899	0.616113	5.4386	5.43929
199	116714-46-6	Novaluron	273964	381020	452391	95537.9	6.4592e+06	3.72204	1418.03	1418.03	136982	190510	226195	47769	3.2296e+06	1.86102	709.016	709.016	0.0527426	0.0206817	0.287156	0.432769	0.602974	4.69227	4.69324	0.0348727	0.00215829	0.239844	0.0658561	0.065879	0.00347222	0.0330899	0.264656	0.602893	0.572983	4.32461	4.32583	0.0321403	0.00198917	0.22165	0.0606959	0.0607171	0	0.0413621	0.249656	0.716308	0.552989	4.0795	4.0809
200	141112-29-0	Isoxaflutole	46283.7	65168.3	77758	14809.4	274422	0.00150624	8861.95	8861.95	23141.8	32584.1	38879	7404.68	137211	0.000753119	4430.97	4430.97	0.0527426	0.00462488	0.0182252	1.51891	0.630655	4.49304	4.49508	0.00314131	0.000359306	0.0345615	0.00496836	0.00497111	0.00347222	0.00739979	0.010499	2.13895	0.446033	2.58831	2.59098	0.00180962	0.000206986	0.0221111	0.00286213	0.00286371	0	0.00924973	0.00534823	2.55231	0.322952	1.31849	1.32158
201	103055-07-8	N-[2,5-dichloro-4-(1,1,2,3,3,3-hexafluoropropoxy)-phenyl-aminocarbonyl]-2,6-difluorobenzamide	90953.8	123000	144364	37543.2	2.13549e+06	1.27782	1093.12	1102.94	45476.9	61500.1	72182.2	18771.6	1.06775e+06	0.63891	546.559	551.47	0.0527426	0.021691	0.390376	0.38032	0.568986	4.39651	4.39721	0.0656726	0.0036515	0.349525	0.100809	0.100839	0.00347222	0.0347044	0.365286	0.515842	0.543296	4.11394	4.1148	0.0614516	0.00341681	0.327361	0.09433	0.0943581	0	0.04338	0.348559	0.606189	0.526169	3.92555	3.92653
202	64628-44-0	Triflumuron	1.38889e+06	2.0448e+06	2.48208e+06	295707	1.2351e+07	0.875545	8120.61	8184.63	694446	1.0224e+06	1.24104e+06	147853	6.17548e+06	0.437772	4060.31	4092.31	0.0527426	0.0106229	0.0615573	1.02263	0.651485	5.20383	5.20541	0.00687482	0.000420755	0.0560894	0.0116169	0.0116203	0.00347222	0.0169965	0.0455385	1.50587	0.533	3.84966	3.85181	0.00508581	0.000311264	0.042909	0.00859388	0.00859643	0	0.0212456	0.0348593	1.82804	0.454011	2.94688	2.94942
203	79538-32-2	Tefluthrin	16129.9	24290.3	29730.6	2529.14	1.35228e+07	58.2934	504.24	504.24	8064.94	12145.2	14865.3	1264.57	6.76139e+06	29.1467	252.12	252.12	0.0527426	0.0250408	0.633114	0.00586122	0.00624447	0.15644	0.156455	0.119813	5.07406e-05	0.00852755	0.00942469	0.00942505	0.00347222	0.0400632	0.619626	0.00885328	0.00631685	0.153107	0.153125	0.11726	4.96596e-05	0.00835147	0.0092239	0.00922425	0	0.0500782	0.610634	0.010848	0.0063651	0.150885	0.150906
204	375-73-5	Perfluorobutanesulfonic acid	325.394	390.192	433.391	217.397	6714.91	0.0223232	44.8171	44.8167	162.697	195.096	216.696	108.698	3357.45	0.0111616	22.4085	22.4083	0.0527426	0.0240192	0.92063	0.523733	1.11601	7.51696	7.51822	0.313966	0.0267855	2.17268	0.585134	0.585414	0.00347222	0.0384278	0.889411	0.63427	1.08898	7.26206	7.26348	0.303319	0.0258772	2.09938	0.565292	0.565562	0	0.0480335	0.868599	0.707962	1.07096	7.09212	7.09365
205	354-58-5	1,1,1-Trichloro-2,2,2-trifluoroethane	6.26576	6.26693	6.26771	6.26381	1065.74	0.496731	7.43618	7.43618	3.13288	3.13346	3.13386	3.1319	532.869	0.248365	3.71809	3.71809	0.0527426	0.0279659	185.859	0.00173312	0.0257825	0.012752	0.0127529	8362.32	0.0246587	8.8948	0.18265	0.182681	0.00347222	0.0441031	185.858	0.00173813	0.0257831	0.0127519	0.0127529	8362.29	0.0246587	8.89477	0.182649	0.18268	0	0.0548613	185.858	0.00174146	0.0257835	0.0127519	0.0127528
206	328-84-7	1,2-Dichloro-4-(trifluoromethyl)benzene	30.287	30.6626	30.9131	29.6608	14842.6	1.60012	30.3792	30.3792	15.1435	15.3313	15.4566	14.8304	7421.31	0.800059	15.1896	15.1896	0.0527426	0.0268889	4.66765	0.00236186	0.0249166	0.0462988	0.0463039	42.1338	0.00625069	1.71531	0.133046	0.133096	0.00347222	0.043006	4.66597	0.00247093	0.0249178	0.0462822	0.0462874	42.1187	0.00624845	1.7147	0.132998	0.133048	0	0.0537508	4.66485	0.00254365	0.0249186	0.0462711	0.0462764
207	307-35-7	Perfluorooctanesulfonyl fluoride	0.311809	0.445531	0.534679	0.0889399	1169.56	0.000210736	0.0256445	0.0256445	0.155905	0.222766	0.26734	0.0444699	584.78	0.000105368	0.0128222	0.0128222	0.0527426	0.0269656	17.5192	0.000596523	0.000207588	0.749871	0.749906	630.118	0.000209248	0.0458458	8.58605	8.58597	0.00347222	0.0430844	17.5131	0.000942156	0.000230379	0.749613	0.749649	629.901	0.000209176	0.0458306	8.58309	8.58302	0	0.0538303	17.5091	0.00117258	0.000245572	0.749441	0.749477
208	73-48-3	Bendroflumethiazide	312.915	439.158	523.321	102.51	2203.27	4.10463e-08	75.0786	75.3969	156.458	219.579	261.66	51.2549	1101.63	2.05231e-08	37.5393	37.6985	0.0527426	0.00740184	0.032101	1.64132	0.768245	5.34512	5.34629	0.00186341	0.000280254	0.039619	0.00415773	0.00415923	0.00347222	0.0118429	0.0211537	2.3037	0.610135	3.52229	3.52494	0.00122793	0.00018468	0.029726	0.00273983	0.00274082	0	0.0148036	0.0138555	2.74529	0.504728	2.30707	2.31071
209	375-22-4	Perfluorobutanoic acid	53.6581	62.8893	69.0434	38.2727	481.78	5.08864e-06	32.2376	31.9945	26.829	31.4447	34.5217	19.1364	240.89	2.54432e-06	16.1188	15.9972	0.0527426	0.0200676	0.350016	1.20734	1.085	6.76284	7.04694	0.0948196	0.0207862	0.779658	0.175117	0.183088	0.00347222	0.0321071	0.319475	1.42044	1.01606	6.17274	6.43248	0.086546	0.0189725	0.712479	0.159837	0.167113	0	0.0401335	0.299114	1.5625	0.970094	5.77934	6.02285
210	375-01-9	3:1 Fluorotelomer alcohol	0.0748514	0.0749171	0.0749609	0.0747419	10.7506	0.00338544	0.308885	0.308885	0.0374257	0.0374586	0.0374805	0.037371	5.37528	0.00169272	0.154443	0.154443	0.0527426	0.0269148	5.46129	0.00550257	0.054675	0.00568903	0.00569189	69.8145	0.0221712	5.27218	0.0231519	0.0232194	0.00347222	0.0430448	5.46056	0.00552983	0.0546699	0.00568826	0.00569114	69.8052	0.0221682	5.27147	0.0231488	0.0232163	0	0.0537981	5.46008	0.005548	0.0546664	0.00568776	0.00569064
211	336-08-3	Perfluorohexanedioic acid	57.3807	64.2111	68.7647	45.9967	1834.05	0.0190564	0.126841	0.126841	28.6904	32.1056	34.3824	22.9984	917.024	0.0095282	0.0634205	0.0634205	0.0527426	0.0257316	1.73118	0.229421	0.910737	4.38241	4.38302	0.935018	0.029249	3.57789	0.7296	0.7299	0.00347222	0.0411647	1.70808	0.260602	0.901362	4.32392	4.32457	0.922538	0.0288586	3.53022	0.719862	0.720157	0	0.0514534	1.69267	0.28139	0.895112	4.28492	4.2856
212	272451-65-7	Flubendiamide	10657.3	15590.5	18879.3	2435.2	95943.6	0.000878423	19.8847	19.8847	5328.63	7795.25	9439.66	1217.6	47971.8	0.000439212	9.94234	9.94234	0.0527426	0.011608	0.0769873	0.955472	0.703844	5.79218	5.79375	0.0161531	0.000826582	0.099054	0.0290842	0.0290912	0.00347222	0.0185726	0.0586466	1.39834	0.581739	4.4123	4.41438	0.0123049	0.000629665	0.0767173	0.0221555	0.0221608	0	0.0232157	0.0464194	1.69358	0.500335	3.49239	3.4948
213	70-00-8	Trifluridine	499.013	555.858	593.755	404.271	1947.49	2.34316e-08	443.737	443.737	249.506	277.929	296.877	202.136	973.747	1.17158e-08	221.869	221.869	0.0527426	0.00439536	0.0164074	2.24275	0.624008	2.36854	2.37016	0.00113146	0.000486312	0.0226147	0.00105428	0.00105637	0.00347222	0.00703255	0.00932861	2.49849	0.432375	1.34665	1.34839	0.000643301	0.000276498	0.0148564	0.000599422	0.000600611	0	0.00879069	0.00460939	2.66899	0.304619	0.665399	0.667212
214	83164-33-4	Diflufenican	15066.2	18420.5	20656.6	9475.72	621163	1.67465	419.638	419.85	7533.09	9210.23	10328.3	4737.86	310581	0.837327	209.819	209.925	0.0527426	0.024755	0.884725	0.209542	0.491728	2.90359	2.90402	0.234702	0.00943253	0.873661	0.213398	0.213478	0.00347222	0.0396051	0.86271	0.258528	0.483177	2.83134	2.83183	0.228861	0.00919781	0.852023	0.208088	0.208166	0	0.0495052	0.848032	0.291186	0.477476	2.78317	2.7837
215	34455-29-3	6:2 Fluorotelomer sulfonamide betaine	746.191	1106.05	1345.95	146.428	5065.24	6.61975e-05	22.0685	22.0683	373.095	553.024	672.977	73.2139	2532.62	3.30987e-05	11.0342	11.0342	0.0527426	0.00546173	0.0222394	2.07217	1.0658	7.71759	7.72229	0.00232928	0.000235779	0.0666281	0.00627848	0.00628162	0.00347222	0.00873875	0.0134005	3.07169	0.835515	4.65028	4.65687	0.00140352	0.00014207	0.0486207	0.00378313	0.00378502	0	0.0109234	0.00750784	3.73805	0.681992	2.6054	2.61325
216	53230-10-7	Mefloquine	157439	232736	282934	31943.5	1.23109e+06	0.00753233	1269.4	1269.4	78719.3	116368	141467	15971.8	615544	0.00376616	634.699	634.699	0.0527426	0.00859098	0.0441162	1.65879	1.03143	7.92679	7.93047	0.00664009	0.000528556	0.0918324	0.0169013	0.016908	0.00347222	0.0137455	0.0304625	2.45255	0.842928	5.47351	5.4786	0.00458503	0.000364972	0.0688024	0.0116705	0.0116751	0	0.0171818	0.0213601	2.98172	0.717261	3.83799	3.84402
217	120068-37-3	Fipronil	445281	664692	810965	79596.5	3.18361e+06	0.0357172	5393.31	5393.31	222640	332346	405483	39798.2	1.59181e+06	0.0178586	2696.66	2696.66	0.0527426	0.00579871	0.0231906	1.28909	0.600169	4.62158	4.62352	0.00142824	9.79256e-05	0.0250826	0.0026832	0.00268403	0.00347222	0.0092779	0.014212	1.92437	0.444902	2.83227	2.83494	0.000875277	6.00123e-05	0.017504	0.00164436	0.00164487	0	0.0115974	0.0082263	2.34789	0.341391	1.63939	1.64255
218	141517-21-7	Trifloxystrobin	97332.9	127132	146997	47668.5	2.00051e+06	14.4201	11673.7	11673.7	48666.5	63565.8	73498.7	23834.3	1.00025e+06	7.21003	5836.84	5836.84	0.0527426	0.0220046	0.455744	2.31467	5.71011	43.5531	43.5814	0.0945379	0.0334521	5.80138	1.29471	1.29713	0.00347222	0.0352059	0.428453	3.03556	5.78575	40.945	40.9812	0.0888768	0.0314489	5.55355	1.21718	1.21945	0	0.0440068	0.410258	3.51615	5.83618	39.2062	39.2477
219	128639-02-1	Carfentrazone-ethyl	11057.7	16159.1	19560.1	2555.34	80479	0.00559298	599.976	599.976	5528.86	8079.57	9780.05	1277.67	40239.5	0.00279649	299.988	299.988	0.0527426	0.00766292	0.0369745	1.70347	0.950143	7.10787	7.11128	0.00557199	0.000559637	0.0794853	0.0129229	0.0129293	0.00347222	0.0122606	0.0246286	2.4898	0.757766	4.73453	4.7392	0.00371149	0.000372772	0.0576746	0.0086079	0.00861217	0	0.0153258	0.016398	3.01402	0.629514	3.1523	3.15781
220	63734-62-3	Benzoic acid, 3-[2-chloro-4-(trifluoromethyl)phenoxy]-	493.177	711.352	856.801	129.553	5096.5	0.000947938	2.74429	2.74429	246.589	355.676	428.401	64.7763	2548.25	0.000473969	1.37214	1.37214	0.0527426	0.0140349	0.114557	0.843592	0.702971	5.69548	5.69686	0.0219224	0.00137984	0.14406	0.0370871	0.0370984	0.00347222	0.0224556	0.0929618	1.21766	0.605402	4.62182	4.62362	0.0177898	0.00111972	0.117835	0.0300958	0.0301049	0	0.0280694	0.078565	1.46703	0.540356	3.90605	3.90812
221	151-67-7	Halothane	0.243178	0.24343	0.243599	0.242757	92.2428	0.011618	0.888962	0.888962	0.121589	0.121715	0.121799	0.121378	46.1214	0.00580898	0.444481	0.444481	0.0527426	0.026947	9.77597	0.00109386	0.011173	0.00232271	0.00232312	265.33	0.00927436	2.28029	0.0200688	0.020085	0.00347222	0.0430815	9.77544	0.00110512	0.0111733	0.00232259	0.002323	265.316	0.00927386	2.28017	0.0200677	0.0200839	0	0.0538377	9.77509	0.00111263	0.0111735	0.00232251	0.00232292
222	129453-61-8	Fulvestrant	151.12	180.703	200.424	101.817	4848.87	4.14217e-05	1.70543	1.70543	75.5602	90.3514	100.212	50.9083	2424.44	2.07108e-05	0.852715	0.852715	0.0527426	0.0251509	1.37071	0.174382	5.27084	118.999	119.011	0.780065	0.0174868	28.883	19.3915	19.3947	0.00347222	0.0402368	1.34302	0.212294	5.188	116.595	116.608	0.764306	0.0171335	28.3071	18.9998	19.0029	0	0.0502941	1.32456	0.237569	5.13278	114.992	115.005
223	368-77-4	alpha,alpha,alpha-Trifluoro-m-tolunitrile	11.6616	11.6869	11.7037	11.6195	1196.54	0.560954	32.0228	32.0228	5.83081	5.84344	5.85187	5.80976	598.271	0.280477	16.0114	16.0114	0.0527426	0.0268307	3.45364	0.0248894	0.260492	0.0376591	0.0376887	8.44107	0.019158	4.85979	0.0293013	0.0294398	0.00347222	0.0429172	3.45043	0.0250026	0.260263	0.0376241	0.0376539	8.43323	0.0191402	4.85529	0.0292741	0.0294125	0	0.0536415	3.44829	0.0250781	0.26011	0.0376008	0.0376307
224	1582-09-8	Trifluralin	235.165	281.877	313.018	157.311	75493.6	3.36358	23.1364	23.1365	117.582	140.938	156.509	78.6556	37746.8	1.68179	11.5682	11.5683	0.0527426	0.0250676	0.641289	0.0152914	0.067222	0.174236	0.174263	0.117717	0.000564894	0.0931201	0.0101815	0.010186	0.00347222	0.0401061	0.627917	0.0184528	0.0660518	0.170603	0.170634	0.115262	0.000553115	0.0911847	0.00996918	0.00997362	0	0.0501317	0.619002	0.0205604	0.0652717	0.16818	0.168214
225	67906-42-7	Ammonium perfluorodecanesulfonate	11.3838	13.7046	15.2519	7.51569	354.674	4.18055e-05	0.0132395	0.0132395	5.69189	6.85231	7.62593	3.75784	177.337	2.09027e-05	0.00661975	0.00661973	0.0527426	0.0250233	1.3016	0.322157	0.887896	7.8978	7.89882	0.700018	0.0293017	3.10113	1.19324	1.19358	0.00347222	0.0400329	1.27333	0.394447	0.875928	7.72624	7.72738	0.684812	0.0286652	3.03405	1.16732	1.16765	0	0.0500393	1.25448	0.44264	0.867949	7.61187	7.61309
226	376-06-7	Perfluorotetradecanoic acid	2255.95	2341.43	2398.42	2113.48	217996	67.1037	172.09	172.09	1127.98	1170.71	1199.21	1056.74	108998	33.5519	86.0448	86.0449	0.0527426	0.0267422	3.39277	0.0368327	0.280835	0.804528	0.804636	8.66052	0.0264821	5.42278	0.653775	0.654097	0.00347222	0.0427758	3.38692	0.0392774	0.280599	0.803141	0.803253	8.64559	0.0264364	5.41344	0.652648	0.652969	0	0.0534649	3.38302	0.0409072	0.280441	0.802216	0.802332
227	2709-56-0	Flupenthixol	211.531	268.127	305.858	117.204	4629.06	3.94376e-05	24.3152	25.7517	105.766	134.064	152.929	58.602	2314.53	1.97188e-05	12.1576	12.8759	0.0527426	0.0231993	0.677917	2.33482	6.87611	62.6804	62.6759	0.223907	0.0730668	12.3508	3.97763	3.98148	0.00347222	0.0371167	0.647874	2.98203	6.99305	59.9026	59.9085	0.213984	0.0698288	11.9241	3.80135	3.80504	0	0.046395	0.627846	3.41351	7.07101	58.0508	58.0635
228	61718-82-9	Fluvoxamine maleate	2807.12	3946.23	4705.64	908.594	35007.6	0.00562146	209.141	209.141	1403.56	1973.12	2352.82	454.297	17503.8	0.00281073	104.571	104.571	0.0527426	0.016544	0.162587	0.393497	0.336659	2.73729	2.7377	0.0242619	0.000910218	0.0731872	0.0202932	0.0202971	0.00347222	0.0264699	0.139341	0.553676	0.296131	2.34592	2.34641	0.020793	0.000780077	0.0628304	0.0173918	0.0173951	0	0.0330872	0.123843	0.660461	0.269112	2.08501	2.08556
229	101007-06-1	Acrinathrin	3.40524e+06	4.79689e+06	5.72466e+06	1.08583e+06	6.01884e+07	6.22574	2825.05	2825.05	1.70262e+06	2.39845e+06	2.86233e+06	542913	3.00942e+07	3.11287	1412.53	1412.53	0.0527426	0.0192095	0.240728	0.446403	0.710598	6.08933	6.0904	0.0356537	0.00151199	0.22377	0.0720115	0.0720277	0.00347222	0.0307344	0.216646	0.629608	0.658717	5.48016	5.4815	0.0320869	0.00136073	0.20205	0.0648076	0.0648221	0	0.0384178	0.200591	0.751744	0.62413	5.07405	5.07557
230	144171-61-9	(+/-)-Indoxacarb	39309.5	57014.1	68817.2	9801.77	381791	0.00101593	313.801	313.801	19654.7	28507.1	34408.6	4900.89	190895	0.000507964	156.9	156.9	0.0527426	0.0130772	0.0986572	1.39253	1.17403	9.44037	9.44379	0.0220622	0.0017961	0.223111	0.0636956	0.0637198	0.00347222	0.0209233	0.0781934	2.02089	1.0279	7.48222	7.48684	0.017486	0.00142355	0.181109	0.0504837	0.0505028	0	0.026154	0.0645509	2.4398	0.93048	6.17678	6.1822
231	754-91-6	Perfluorooctanesulfonamide	1.41981	1.54504	1.62853	1.2111	4702.7	0.0238419	0.40161	0.401611	0.709906	0.77252	0.814263	0.605549	2351.35	0.0119209	0.200805	0.200805	0.0527426	0.0270703	31.6693	0.000428124	0.000895187	0.347556	0.347573	1274.45	0.00161114	0.259102	4.45253	4.4525	0.00347222	0.043203	31.6667	0.000608123	0.000911311	0.347527	0.347544	1274.34	0.001611	0.259081	4.45216	4.45213	0	0.0539581	31.6649	0.000728122	0.000922061	0.347508	0.347525
232	3871-99-6	Potassium perfluorohexanesulfonate	66.3704	79.3627	88.0243	44.7164	2061.27	9.01002e-09	2.30237	2.30235	33.1852	39.6814	44.0122	22.3582	1030.63	4.50501e-09	1.15118	1.15117	0.0527426	0.0250896	1.33687	0.328315	0.800689	7.07099	7.07191	0.741093	0.0317473	2.88681	1.11233	1.11266	0.00347222	0.0401389	1.30889	0.399464	0.790513	6.92298	6.92402	0.725581	0.0310828	2.82662	1.08904	1.08937	0	0.0501718	1.29023	0.446896	0.78373	6.82431	6.82542
233	29420-49-3	Potassium perfluorobutanesulfonate	85.8792	87.9123	89.2678	82.4906	411.49	0.00644171	98.9188	98.9188	42.9396	43.9562	44.6339	41.2453	205.745	0.00322086	49.4594	49.4594	0.0527426	0.0235655	0.833637	2.25811	1.32203	3.97813	3.98011	0.275983	0.136059	2.0264	0.264217	0.264905	0.00347222	0.0377021	0.800618	2.32018	1.28244	3.82056	3.82259	0.265052	0.13067	1.94658	0.253752	0.254413	0	0.0471265	0.778605	2.36156	1.25605	3.71552	3.71757
234	188489-07-8	Flufenpyr-ethyl	12495.1	18582.2	22640.3	2349.92	89603.8	0.00138221	145.916	145.916	6247.56	9291.12	11320.2	1174.96	44801.9	0.000691104	72.9582	72.9582	0.0527426	0.00643259	0.0277921	0.856472	0.39623	3.19367	3.19457	0.00276802	0.000120291	0.0172097	0.00306697	0.00306763	0.00347222	0.0102921	0.0175538	1.27381	0.282769	2.01716	2.01835	0.00174831	7.5977e-05	0.011451	0.00193714	0.00193755	0	0.0128651	0.0107283	1.55204	0.207128	1.23282	1.2342
235	181274-17-9	Flucarbazone-sodium	72.2913	98.3703	115.756	28.8263	432.023	1.34922e-08	20.3013	20.3013	36.1457	49.1852	57.8782	14.4132	216.012	6.74608e-09	10.1507	10.1507	0.0527426	0.00647578	0.0292548	1.06391	0.441489	3.19595	3.19696	0.00685578	0.000673747	0.0335711	0.00773564	0.00773908	0.00347222	0.0103612	0.0185142	1.4482	0.314768	2.02259	2.02385	0.00433875	0.000426388	0.0218967	0.00489558	0.00489776	0	0.0129515	0.0113538	1.7044	0.230288	1.24035	1.24177
236	69806-50-4	Fluazifop-butyl	807.972	1078.02	1258.06	357.887	38329.8	0.0557539	34.5434	34.5434	403.986	539.011	629.028	178.943	19164.9	0.0278769	17.2717	17.2717	0.0527426	0.0231487	0.422317	0.247687	0.418505	2.68443	2.68502	0.053003	0.0031438	0.310537	0.0767918	0.076828	0.00347222	0.0370366	0.403353	0.331663	0.408429	2.56389	2.56462	0.050623	0.00300263	0.296921	0.0733436	0.0733782	0	0.0462952	0.390711	0.387648	0.401712	2.48353	2.48435
237	104040-78-0	Flazasulfuron	7953.62	9693.56	10853.5	5053.74	108038	3.8392e-07	3898.59	3898.59	3976.81	4846.78	5426.76	2526.87	54019.2	1.9196e-07	1949.29	1949.29	0.0527426	0.0215485	0.439871	0.857945	0.937526	7.31766	7.31942	0.120236	0.0172036	0.761919	0.260777	0.260953	0.00347222	0.0344762	0.410728	1.05053	0.897247	6.83282	6.83486	0.112269	0.0160637	0.712222	0.243499	0.243663	0	0.0430947	0.391298	1.17892	0.870394	6.5096	6.51182
238	53780-36-2	Mefluidide-diolamine	177.931	262.735	319.271	36.5915	1159.77	2.40595e-06	7.66903	7.66903	88.9656	131.368	159.635	18.2957	579.886	1.20297e-06	3.83452	3.83452	0.0527426	0.00485722	0.0192444	1.08192	0.464322	3.63164	3.63288	0.00254033	0.000140014	0.020094	0.00319192	0.00319279	0.00347222	0.00777154	0.0112303	1.5977	0.320181	2.11929	2.12095	0.00148244	8.1707e-05	0.0127393	0.00186269	0.00186319	0	0.00971441	0.00588761	1.94155	0.224088	1.11106	1.11299
239	63612-50-0	5,5-Dimethyl-3-(alpha,alpha,alpha-trifluoro-4-nitro-m-tolyl)hydantoin	754.34	1095.05	1322.19	186.487	5771.12	0.000250765	49.5358	49.5358	377.17	547.526	661.097	93.2434	2885.56	0.000125383	24.7679	24.7679	0.0527426	0.00886217	0.046602	0.64191	0.331577	2.68704	2.68761	0.00695224	0.000290906	0.0254546	0.00596063	0.00596186	0.00347222	0.0141794	0.0325008	0.93206	0.248236	1.87397	1.87469	0.00484857	0.000202881	0.0179916	0.00415701	0.00415787	0	0.0177242	0.0231	1.12549	0.192676	1.33193	1.33274
240	86479-06-3	Hexaflumuron	19620.5	23902.9	26757.8	12483.2	2.71311e+06	49.9743	802.992	808.762	9810.27	11951.5	13378.9	6241.61	1.35655e+06	24.9871	401.496	404.381	0.0527426	0.0249334	0.65468	0.0544492	0.153447	0.478884	0.478986	0.1192	0.00188728	0.207295	0.0277325	0.0277487	0.00347222	0.0398913	0.63992	0.0667871	0.150907	0.468087	0.468205	0.116512	0.00184473	0.202647	0.0271072	0.0271231	0	0.0498632	0.63008	0.0750124	0.149213	0.460889	0.461017
241	1763-23-1	Perfluorooctanesulfonic acid	388.566	419.892	440.776	336.357	13192.6	0.374903	0.539195	0.539195	194.283	209.946	220.388	168.178	6596.28	0.187451	0.269597	0.269598	0.0527426	0.0262114	2.51165	0.184743	0.941232	4.02998	4.03053	2.42193	0.0461962	6.75854	1.23377	1.23431	0.00347222	0.0419297	2.49191	0.203725	0.935704	3.99829	3.99888	2.40289	0.045833	6.70548	1.22407	1.22461	0	0.0524086	2.47874	0.216379	0.932018	3.97717	3.97778
242	307-24-4	Perfluorohexanoic acid	1.55591	1.56343	1.56845	1.54336	494.127	0.0645599	5.1925	5.1925	0.777953	0.781716	0.784224	0.771681	247.063	0.03228	2.59625	2.59625	0.0527426	0.026848	3.73932	0.00608291	0.0574525	0.0198659	0.0198727	15.2363	0.00771109	1.77101	0.0257687	0.0258173	0.00347222	0.0429438	3.73647	0.00615551	0.057415	0.0198507	0.0198576	15.2247	0.00770521	1.76966	0.0257491	0.0257976	0	0.0536744	3.73457	0.0062039	0.05739	0.0198406	0.0198476
243	335-76-2	Perfluorodecanoic acid	241.055	248.51	253.481	228.629	12525.5	4.1916	17.2934	17.2933	120.527	124.255	126.74	114.314	6262.75	2.0958	8.64671	8.64667	0.0527426	0.0266775	3.11653	0.0991189	0.600284	1.07606	1.07629	4.67148	0.0434161	6.73406	0.513464	0.513954	0.00347222	0.0426732	3.10908	0.103631	0.599283	1.07349	1.07373	4.66031	0.0433123	6.71797	0.512236	0.512725	0	0.0533371	3.10411	0.106639	0.598615	1.07177	1.07202
244	56425-91-3	Flurprimidol	2493.66	3692.56	4491.83	495.486	17317.3	0.000388778	73.4392	73.4295	1246.83	1846.28	2245.91	247.743	8658.65	0.000194389	36.7196	36.7147	0.0527426	0.00595344	0.0249745	1.33896	0.639301	4.9054	4.90742	0.00251107	0.000181392	0.0325054	0.00429309	0.00429462	0.00347222	0.00952548	0.0154215	1.98287	0.473511	3.02903	3.03178	0.00155055	0.000112007	0.0222549	0.00265093	0.00265188	0	0.0119068	0.00905278	2.41214	0.362984	1.77811	1.78136
245	1861-40-1	Benfluralin	46.4651	54.4734	59.8122	33.1181	32195.7	0.931134	12.7205	12.7206	23.2326	27.2367	29.9061	16.559	16097.9	0.465567	6.36024	6.36031	0.0527426	0.0252386	0.678998	0.00622373	0.0327658	0.0724986	0.0725089	0.135219	0.000266912	0.0494407	0.00459615	0.00459821	0.00347222	0.0403795	0.666115	0.00734745	0.0322262	0.0711231	0.0711348	0.132653	0.000261848	0.0485049	0.00450894	0.00451097	0	0.0504735	0.657526	0.0080966	0.0318664	0.070206	0.0702187
246	447-60-9	alpha,alpha,alpha-Trifluoro-o-tolunitrile	23.9343	23.9821	24.0139	23.8547	1429.42	1.05129	42.1097	42.1097	11.9672	11.991	12.007	11.9274	714.71	0.525643	21.0549	21.0549	0.0527426	0.0268707	3.79779	0.0443247	0.439502	0.0641363	0.064194	10.0355	0.0369386	8.84194	0.0539517	0.0542455	0.00347222	0.04298	3.79591	0.0445051	0.439302	0.0641045	0.0641624	10.0305	0.0369202	8.83755	0.0539249	0.0542186	0	0.0537195	3.79465	0.0446255	0.439169	0.0640832	0.0641413
247	26675-46-7	Isoflurane	0.652478	0.652793	0.653003	0.651953	145.394	0.0260949	1.57463	1.57463	0.326239	0.326396	0.326501	0.325976	72.6972	0.0130474	0.787313	0.787313	0.0527426	0.0269977	18.0541	0.00133129	0.012238	0.00217772	0.00217805	644.185	0.014946	3.2511	0.0247363	0.0247531	0.00347222	0.0431339	18.0537	0.00133947	0.0122383	0.00217767	0.00217801	644.171	0.0149457	3.25103	0.0247358	0.0247526	0	0.0538914	18.0534	0.00134492	0.0122385	0.00217764	0.00217798
248	402-45-9	4-(Trifluoromethyl)phenol	11.9147	12.0054	12.0658	11.7636	730.845	0.19364	12.7413	12.7413	5.95735	6.00268	6.0329	5.88179	365.423	0.0968199	6.37063	6.37063	0.0527426	0.0265118	1.92326	0.0970197	0.582313	0.177231	0.177374	1.07912	0.0168839	2.44847	0.0316439	0.0317944	0.00347222	0.0424122	1.91487	0.0979601	0.579885	0.176459	0.176602	1.07441	0.0168102	2.43779	0.031506	0.0316558	0	0.0530125	1.90928	0.098587	0.578267	0.175943	0.176088
249	70225-14-8	Bis(2-hydroxyethyl)ammonium perfluorooctanesulfonic acid	20.5966	26.8293	30.9843	10.209	432.601	5.28469e-06	0.0206204	0.0206204	10.2983	13.4146	15.4922	5.10448	216.301	2.64234e-06	0.0103102	0.0103102	0.0527426	0.0226891	0.614691	0.383752	1.02314	9.13236	9.13356	0.211308	0.0100647	1.42936	0.541117	0.541235	0.00347222	0.0363007	0.583378	0.503435	0.983835	8.66715	8.66854	0.200543	0.00955197	1.35703	0.513552	0.513664	0	0.045375	0.562503	0.583224	0.957629	8.35701	8.35853
250	874967-67-6	Sedaxane	661.891	963.349	1164.32	159.46	6833.17	0.000560399	2.39162	2.39162	330.945	481.675	582.161	79.73	3416.58	0.000280199	1.19581	1.19581	0.0527426	0.0132933	0.0964664	0.469283	0.332002	2.74938	2.74984	0.0126547	0.000423501	0.0414307	0.0107982	0.0108001	0.00347222	0.0212691	0.0768769	0.683297	0.275444	2.19106	2.19164	0.0100849	0.0003375	0.0331705	0.00860543	0.00860689	0	0.0265862	0.0638172	0.825974	0.237739	1.81885	1.8195
251	365400-11-9	Pyrasulfotole	228.381	320.659	382.177	74.5854	1705.17	2.36123e-13	30.3747	41.4497	114.191	160.329	191.089	37.2927	852.585	1.18061e-13	15.1873	20.7248	0.0527426	0.00996758	0.0585985	0.658722	0.350096	2.81815	2.78076	0.0141208	0.000710782	0.0426491	0.0130034	0.0128312	0.00347222	0.015948	0.0424528	0.925362	0.269367	2.04166	2.01486	0.0102301	0.00051494	0.0311197	0.00942056	0.00929579	0	0.019935	0.0316889	1.10312	0.215547	1.524	1.50426
252	54739-18-3	Fluvoxamine	9913.67	14841.4	18126.6	1700.76	64792.3	0.00373289	18.1568	18.3785	4956.83	7420.7	9063.29	850.381	32396.2	0.00186644	9.0784	9.18925	0.0527426	0.00436283	0.0166883	1.29959	0.603272	4.68526	4.68712	0.00196251	0.000117813	0.0271329	0.0032339	0.00323484	0.00347222	0.00698051	0.00947039	1.94569	0.421504	2.65883	2.66142	0.0011137	6.68573e-05	0.0175064	0.0018352	0.00183573	0	0.00872563	0.00465848	2.37642	0.300325	1.30788	1.31094
253	9036-19-5	Polyethylene glycol octylphenyl ether	2390.75	3009.74	3422.4	1359.1	36575.2	1.32046e-05	784.8	784.8	1195.38	1504.87	1711.2	679.552	18287.6	6.60229e-06	392.4	392.4	0.0527426	0.0215069	0.439435	3.35761	6.49903	50.947	50.9862	0.122692	0.0601418	6.56149	1.8427	1.84691	0.00347222	0.0344097	0.410069	4.24652	6.60643	47.5424	47.591	0.114492	0.0561227	6.2523	1.71955	1.72349	0	0.0430116	0.390491	4.83913	6.67803	45.2726	45.3276
254	14255-88-0	Fenazaflor	5069.48	7321.97	8823.63	1315.33	57629.3	0.0129478	16.6027	16.6027	2534.74	3660.99	4411.81	657.666	28814.6	0.00647388	8.30134	8.30134	0.0527426	0.0147772	0.122613	0.925913	0.851235	6.85719	6.8591	0.0173972	0.0012209	0.150151	0.0365312	0.0365443	0.00347222	0.0236432	0.101221	1.33807	0.751356	5.66085	5.66337	0.014362	0.0010079	0.125645	0.0301578	0.0301686	0	0.0295539	0.08696	1.61285	0.68477	4.86329	4.86622
255	83601-83-6	Mefluidide-potassium	87.2548	126.152	152.084	22.426	577.385	1.8686e-06	13.4742	13.4742	43.6274	63.0761	76.0418	11.213	288.693	9.34301e-07	6.73709	6.73712	0.0527426	0.00459361	0.0161725	1.88471	0.801049	5.4669	5.47043	0.000528015	9.57951e-05	0.0357708	0.00166582	0.00166688	0.00347222	0.00734975	0.00930005	2.72498	0.611999	3.14376	3.14861	0.000303637	5.50874e-05	0.0263065	0.000957935	0.000958546	0	0.00918718	0.00471843	3.28516	0.485965	1.59501	1.60073
256	142459-58-3	Flufenacet	10956.3	15900.2	19196.2	2716.27	89141.1	0.00888995	650.982	650.982	5478.13	7950.12	9598.12	1358.14	44570.6	0.00444498	325.491	325.491	0.0527426	0.00988595	0.0556062	1.14215	0.67749	5.29016	5.29193	0.00762511	0.00057492	0.0624475	0.0127484	0.0127532	0.00347222	0.0158174	0.0401778	1.65797	0.546086	3.82236	3.82472	0.00550946	0.000415404	0.0466849	0.00921124	0.00921471	0	0.0197717	0.0298922	2.00184	0.458483	2.84383	2.84658
257	126535-15-7	Triflusulfuron-methyl	42179.4	47060.7	50314.9	34043.8	499313	1.50755e-05	30242.1	30263.4	21089.7	23530.3	25157.5	17021.9	249657	7.53775e-06	15121.1	15131.7	0.0527426	0.0235766	0.788598	1.03884	1.11199	8.17259	8.17396	0.297975	0.0613289	1.95799	0.652054	0.652647	0.00347222	0.03772	0.757443	1.16859	1.08451	7.84971	7.85132	0.286203	0.0589059	1.88129	0.626294	0.626863	0	0.047149	0.736673	1.25508	1.06619	7.63446	7.63622
258	68694-11-1	Triflumizole	7120.36	10604.8	12927.7	1312.99	46539.3	5.01502e-05	160.806	157.506	3560.18	5302.4	6463.87	656.494	23269.7	2.50751e-05	80.4029	78.7529	0.0527426	0.00436535	0.0164586	1.8001	0.835235	6.14107	6.14534	0.00139685	0.000126642	0.0408042	0.00317931	0.00318115	0.00347222	0.00698455	0.00934141	2.68112	0.619487	3.48549	3.49072	0.000792809	7.1878e-05	0.0283883	0.00180448	0.00180553	0	0.00873068	0.00459662	3.26847	0.475655	1.7151	1.72098
259	29457-72-5	Lithium perfluorooctanesulfonate	26.4648	34.3307	39.5746	13.355	554.266	5.33906e-06	0.0120438	0.0120438	13.2324	17.1654	19.7873	6.67752	277.133	2.66953e-06	0.00602188	0.00602188	0.0527426	0.0227845	0.638186	0.23931	0.540351	4.78144	4.78192	0.227317	0.00680662	0.786752	0.301145	0.301186	0.00347222	0.0364532	0.606473	0.312799	0.517622	4.54384	4.54438	0.216021	0.00646838	0.747737	0.28618	0.286219	0	0.0455657	0.585331	0.361792	0.502469	4.38544	4.38601
260	131341-86-1	Fludioxonil	9487.58	14123.8	17214.7	1760.48	66949	0.000581725	110.625	110.624	4743.79	7061.92	8607.34	880.238	33474.5	0.000290863	55.3126	55.3121	0.0527426	0.00604536	0.0254014	1.26162	0.606767	4.71509	4.71694	0.00242271	0.000153785	0.029481	0.0040155	0.00401675	0.00347222	0.00967254	0.0157546	1.87827	0.448127	2.92442	2.92695	0.00150263	9.53813e-05	0.0201973	0.00249052	0.00249129	0	0.0120907	0.00932341	2.28937	0.342368	1.73064	1.73362
261	98-08-8	Benzotrifluoride	0.781226	0.789664	0.79529	0.767161	1569.89	0.0489864	7.16768	7.16768	0.390613	0.394832	0.397645	0.38358	784.943	0.0244932	3.58384	3.58384	0.0527426	0.0268754	4.22141	0.000659707	0.00786438	0.00378372	0.00378425	28.3446	0.00132818	0.406338	0.00808782	0.0080923	0.00347222	0.0429861	4.21932	0.000681835	0.0078627	0.00378186	0.00378239	28.3307	0.00132752	0.406138	0.00808383	0.00808831	0	0.0537266	4.21794	0.000696588	0.00786157	0.00378061	0.00378115
262	90357-06-5	Bicalutamide	5843.48	7561	8706.02	2980.95	123725	9.4162e-06	108.627	108.627	2921.74	3780.5	4353.01	1490.48	61862.7	4.7081e-06	54.3133	54.3133	0.0527426	0.022835	0.637925	0.419366	0.754391	6.57977	6.58068	0.221353	0.0118265	1.07136	0.406735	0.406836	0.00347222	0.0365339	0.606645	0.546682	0.72745	6.25713	6.25819	0.210499	0.0112466	1.0191	0.386792	0.386887	0	0.0456665	0.585792	0.631559	0.709489	6.04205	6.04321
263	67905-19-5	Perfluorohexadecanoic acid	0.0159826	0.0191264	0.0212223	0.0107428	0.516508	1.43272e-09	1.59418e-05	1.59418e-05	0.00799128	0.0095632	0.0106112	0.0053714	0.258254	7.16358e-10	7.97088e-06	7.97088e-06	0.0527426	0.0251571	1.37524	0.0754185	0.98819	10.4865	10.4873	0.78579	0.00758845	4.11268	1.71728	1.7174	0.00347222	0.0402468	1.34756	0.0918992	0.970248	10.2755	10.2763	0.769973	0.0074357	4.02999	1.68272	1.68283	0	0.0503065	1.3291	0.102886	0.958287	10.1347	10.1355
264	31506-32-8	N-Methylperfluorooctanesulfonamide	0.0885446	0.13738	0.169938	0.00715146	1566.83	8.70312e-05	0.0349187	0.0349187	0.0442723	0.0686902	0.0849689	0.00357573	783.417	4.35156e-05	0.0174594	0.0174594	0.0527426	0.0268502	3.88594	0.000394152	0.000111722	0.0518041	0.051807	20.0803	2.05886e-05	0.00299616	0.0852191	0.0852184	0.00347222	0.0429469	3.88301	0.000622913	0.000132302	0.051765	0.0517682	20.0652	2.0573e-05	0.00299468	0.0851547	0.0851541	0	0.053678	3.88105	0.000775421	0.000146022	0.0517389	0.0517423
265	16517-11-6	Perfluorooctadecanoic acid	0.000612892	0.000733443	0.00081381	0.000411974	0.0198049	2.38553e-12	6.84098e-07	6.84098e-07	0.000306446	0.000366721	0.000406905	0.000205987	0.00990246	1.19277e-12	3.42049e-07	3.42049e-07	0.0527426	0.025157	1.3752	0.077408	1.08496	11.7362	11.7371	0.785746	0.00778844	4.56635	1.92185	1.92199	0.00347222	0.0402467	1.34752	0.0943223	1.06532	11.5	11.5009	0.769929	0.00763166	4.47455	1.88317	1.8833	0	0.0503064	1.32907	0.105598	1.05222	11.3425	11.3434
266	2043-47-2	4:2 Fluorotelomer alcohol	1.4248	1.46064	1.48453	1.36507	2898.89	0.0611945	12.5043	12.5043	0.7124	0.730319	0.742264	0.682536	1449.45	0.0305973	6.25215	6.25215	0.0527426	0.02671	2.68165	0.0013738	0.0128947	0.00949685	0.00949848	4.4506	0.000675515	0.162547	0.00501757	0.00502132	0.00347222	0.0427267	2.67564	0.00142686	0.0128703	0.00947555	0.00947722	4.44061	0.000674	0.162182	0.00500632	0.00501006	0	0.0534046	2.67163	0.00146224	0.0128541	0.00946135	0.00946306
267	434-64-0	1-Trifluoromethyl-2,3,4,5,6-pentafluorobenzene	0.744902	0.754742	0.761302	0.728502	2232.3	0.0466154	3.57062	3.57062	0.372451	0.377371	0.380651	0.364251	1116.15	0.0233077	1.78531	1.78531	0.0527426	0.0269166	6.11042	0.000265654	0.00295253	0.00497998	0.00498036	101.648	0.00122837	0.377105	0.0263727	0.0263773	0.00347222	0.0430455	6.10947	0.000285582	0.00295426	0.0049792	0.0049796	101.632	0.00122818	0.377046	0.0263686	0.0263732	0	0.0537981	6.10884	0.000298866	0.00295541	0.00497868	0.00497909
268	167465-36-3	LY335979 trihydrochloride	3298.88	4043.26	4539.52	2058.24	66234.6	3.74955e-05	752.106	752.106	1649.44	2021.63	2269.76	1029.12	33117.3	1.87477e-05	376.053	376.053	0.0527426	0.0235289	0.771352	2.96617	8.77888	79.8807	79.9336	0.285064	0.126964	19.3707	6.15824	6.17166	0.00347222	0.0376437	0.740412	3.66922	8.96714	76.6766	76.7408	0.273629	0.121872	18.7839	5.91122	5.92411	0	0.0470536	0.719785	4.13792	9.09265	74.5405	74.6123
269	440-17-5	Trifluoperazine dihydrochloride	275.909	403.528	488.607	63.2105	2871.73	3.99766e-05	2.32096	2.32096	137.954	201.764	244.304	31.6053	1435.87	1.99883e-05	1.16048	1.16048	0.0527426	0.012943	0.0880293	2.21497	2.2839	17.4047	17.4156	0.00978413	0.00124676	0.366271	0.0555214	0.0555574	0.00347222	0.0207086	0.0695307	3.24032	2.12801	13.7473	13.7625	0.00772808	0.000984764	0.319863	0.043854	0.0438825	0	0.0258857	0.0571983	3.92389	2.02409	11.309	11.3272
270	101463-69-8	Flufenoxuron	3.60082e+06	5.03815e+06	5.99638e+06	1.20527e+06	5.75175e+07	15.2584	12939.3	13059	1.80041e+06	2.51908e+06	2.99819e+06	602634	2.87587e+07	7.62922	6469.65	6529.52	0.0527426	0.0189458	0.244531	0.546512	0.659026	5.38371	5.3847	0.0419285	0.00230421	0.23613	0.0696184	0.0696377	0.00347222	0.0303125	0.219086	0.76582	0.609223	4.82351	4.82476	0.0375657	0.00206445	0.212079	0.0623744	0.0623916	0	0.0378903	0.202123	0.912024	0.576021	4.45005	4.45147
271	23576-24-1	Desmethylnorflurazon	126.009	171.477	201.789	50.2289	1666.83	0.000868607	24.6509	24.6509	63.0044	85.7383	100.894	25.1144	833.414	0.000434303	12.3254	12.3254	0.0527426	0.0178245	0.196477	0.677857	0.633407	4.84146	4.84256	0.0279554	0.0023311	0.171373	0.0424926	0.0425111	0.00347222	0.0285187	0.172568	0.923574	0.577835	4.25231	4.25368	0.0245535	0.00204743	0.151092	0.0373217	0.037338	0	0.0356482	0.156628	1.08739	0.540787	3.85955	3.86109
272	375-85-9	Perfluoroheptanoic acid	14.3082	14.4856	14.604	14.0123	489.355	0.0815378	7.79921	7.79916	7.15408	7.24282	7.30199	7.00616	244.678	0.0407689	3.8996	3.89958	0.0527426	0.0267364	3.02191	0.211275	0.940252	0.663586	0.663936	3.05787	0.0657081	7.0355	0.213586	0.214217	0.00347222	0.0427678	3.01617	0.214836	0.938799	0.662325	0.66268	3.05205	0.0655832	7.02214	0.21318	0.21381	0	0.0534554	3.01234	0.21721	0.93783	0.661484	0.661843
273	108731-70-0	Fomesafen-sodium	610.535	873.263	1048.41	172.657	3737.26	3.0195e-05	86.7851	86.7851	305.268	436.631	524.207	86.3283	1868.63	1.50975e-05	43.3926	43.3926	0.0527426	0.00475986	0.0189283	1.87532	0.846207	5.97958	5.98285	0.00330845	0.000414762	0.0529932	0.00695365	0.00695785	0.00347222	0.00761576	0.0109867	2.68266	0.625861	3.47077	3.47517	0.00192035	0.000240743	0.0354213	0.00403616	0.0040386	0	0.00951969	0.00569232	3.22089	0.478964	1.79824	1.80338
274	76703-62-3	gamma-Cyhalothrin	792153	1.09395e+06	1.29514e+06	289162	2.41822e+07	3.86261	392.745	392.745	396077	546974	647572	144581	1.20911e+07	1.9313	196.373	196.373	0.0527426	0.0217339	0.33435	0.130907	0.198646	1.58684	1.58702	0.0409781	0.000868159	0.0941702	0.0293331	0.0293369	0.00347222	0.0347732	0.31305	0.181167	0.188043	1.48575	1.48596	0.0383676	0.000812852	0.0881999	0.0274644	0.027468	0	0.043466	0.29885	0.214673	0.180974	1.41836	1.41858
275	29091-21-2	Prodiamine	717.635	905.612	1030.93	404.34	61424.3	0.200438	18.9883	18.9881	358.817	452.806	515.465	202.17	30712.2	0.100219	9.49415	9.49406	0.0527426	0.024416	0.565608	0.0984995	0.218639	0.964148	0.96433	0.0878715	0.00249059	0.244968	0.0453604	0.0453815	0.00347222	0.0390638	0.549222	0.125025	0.214299	0.936216	0.936431	0.0853258	0.00241844	0.237926	0.0440463	0.0440668	0	0.0488289	0.538298	0.142709	0.211406	0.917595	0.917832
276	173584-44-6	Indoxacarb	19414.6	28158.8	33988.2	4841.01	188563	0.000501758	154.984	154.984	9707.3	14079.4	16994.1	2420.5	94281.5	0.000250879	77.4918	77.4918	0.0527426	0.0130772	0.0986572	1.39253	1.17403	9.44037	9.44379	0.0220622	0.0017961	0.223111	0.0636956	0.0637198	0.00347222	0.0209233	0.0781934	2.02089	1.0279	7.48222	7.48684	0.017486	0.00142355	0.181109	0.0504837	0.0505028	0	0.026154	0.0645509	2.4398	0.93048	6.17678	6.1822
277	4151-50-2	N-Ethylperfluorooctanesulfonamide	0.0689779	0.108624	0.135055	0.00290104	1786.58	7.17776e-05	0.047257	0.047257	0.034489	0.054312	0.0675274	0.00145052	893.288	3.58888e-05	0.0236285	0.0236285	0.0527426	0.0264911	1.88768	0.000242367	7.92068e-05	0.0169238	0.0169248	1.55971	2.10114e-06	0.000365703	0.00445157	0.00445154	0.00347222	0.0423794	1.87887	0.000382888	9.15566e-05	0.0168448	0.0168461	1.55244	2.09134e-06	0.000364475	0.00443081	0.00443078	0	0.0529715	1.873	0.000476569	9.97899e-05	0.0167922	0.0167936
278	117718-60-2	Thiazopyr	937.569	1189.14	1356.85	518.286	43389.2	0.133035	144.762	118.468	468.785	594.57	678.426	259.143	21694.6	0.0665173	72.3812	59.2342	0.0527426	0.0241364	0.621038	0.193252	0.373295	2.24754	2.2172	0.1132	0.00496437	0.435404	0.106037	0.104332	0.00347222	0.0386162	0.600905	0.246598	0.365246	2.17467	2.1454	0.10953	0.00480344	0.421401	0.1026	0.10095	0	0.0482693	0.587483	0.282163	0.35988	2.1261	2.09754
279	2357-47-3	alpha,alpha,alpha-4-Tetrafluoro-m-toluidine	22.6462	22.7156	22.7619	22.5306	1997.11	0.501502	57.6759	57.6758	11.3231	11.3578	11.3809	11.2653	998.554	0.250751	28.8379	28.8379	0.0527426	0.0265531	2.01612	0.0472717	0.320926	0.0531487	0.0531974	1.36489	0.0100264	1.62459	0.0114529	0.0115161	0.00347222	0.042478	2.00818	0.0474867	0.319689	0.0529394	0.0529883	1.35951	0.00998691	1.61819	0.0114078	0.0114707	0	0.0530946	2.00289	0.0476301	0.318864	0.0527998	0.0528489
280	920-66-1	2H-Perfluoro-2-propanol	15.9855	16.0283	16.0569	15.914	507.72	0.331065	26.4207	27.3262	7.99273	8.01417	8.02847	7.957	253.86	0.165533	13.2103	13.6631	0.0527426	0.0268893	3.70462	0.1812	1.82335	0.213284	0.219454	4.44919	0.0686224	16.721	0.0815312	0.0845361	0.00347222	0.0430101	3.70366	0.181887	1.82297	0.213229	0.219398	4.44804	0.0686047	16.7167	0.0815101	0.0845143	0	0.0537573	3.70303	0.182346	1.82272	0.213192	0.219361
281	811-97-2	1,1,1,2-Tetrafluoroethane	0.39475	0.394804	0.394839	0.394661	59.5106	0.0316496	0.998898	0.998898	0.197375	0.197402	0.19742	0.19733	29.7553	0.0158248	0.499449	0.499449	0.0527426	0.0271001	35.6154	0.00185489	0.0277567	0.00111448	0.00111473	1450.94	0.0239419	8.67168	0.0144539	0.0144705	0.00347222	0.0432371	35.6151	0.00185856	0.0277569	0.00111447	0.00111473	1450.93	0.0239418	8.67162	0.0144538	0.0144704	0	0.0539951	35.6149	0.00186101	0.0277571	0.00111447	0.00111472
282	13838-16-9	Enflurane	1.31633	1.31839	1.31977	1.3129	58.3189	0.0442299	2.5244	2.5244	0.658165	0.659196	0.659883	0.656448	29.1595	0.0221149	1.2622	1.2622	0.0527426	0.0269086	4.22197	0.0512602	0.431483	0.0486023	0.0486511	13.8684	0.053212	10.6516	0.0508233	0.051135	0.00347222	0.0430392	4.22153	0.0514294	0.431451	0.0485972	0.0486462	13.867	0.0532064	10.6505	0.0508179	0.0511296	0	0.053793	4.22123	0.0515422	0.431429	0.0485937	0.0486428
283	146-56-5	Fluphenazine dihydrochloride	4741.67	7041.79	8575.2	908.141	37832.4	0.000980265	151.145	151.145	2370.84	3520.9	4287.6	454.071	18916.2	0.000490132	75.5724	75.5724	0.0527426	0.00748602	0.0318837	4.78275	4.21122	25.654	25.6922	0.00157239	0.000456259	0.740449	0.0184492	0.0184719	0.00347222	0.0119776	0.0210841	7.10318	4.17966	16.9646	17.0201	0.00103979	0.000301716	0.717212	0.0122001	0.0122151	0	0.014972	0.0138844	8.65012	4.15862	11.1716	11.2387
284	83329-89-9	Potassium 11-chloroeicosafluoro-3-oxaundecane-1-sulfonate	0.104047	0.124523	0.138174	0.0699208	3.36364	7.80368e-09	3.55661e-05	3.55661e-05	0.0520236	0.0622616	0.0690869	0.0349604	1.68182	3.90184e-09	1.77831e-05	1.77831e-05	0.0527426	0.025157	1.37517	0.0566306	0.380276	3.59185	3.59209	0.785686	0.00569742	1.47261	0.588143	0.588174	0.00347222	0.0402466	1.34749	0.0690111	0.373185	3.51954	3.5198	0.76987	0.00558273	1.44297	0.576303	0.576334	0	0.0503063	1.32904	0.0772648	0.368458	3.47134	3.4716
285	13252-14-7	Perfluoro-2,5-dimethyl-3,6-dioxanonanoic acid	0.00723284	0.00865586	0.00960454	0.00486114	0.233794	1.43883e-09	4.82081e-06	4.82081e-06	0.00361642	0.00432793	0.00480227	0.00243057	0.116897	7.19415e-10	2.41041e-06	2.41041e-06	0.0527426	0.0251572	1.37528	0.0684287	0.69845	7.00567	7.00616	0.78582	0.00688516	2.80941	1.14728	1.14735	0.00347222	0.0402469	1.34759	0.0833848	0.685643	6.86466	6.86517	0.770003	0.00674657	2.75291	1.12418	1.12426	0	0.0503067	1.32914	0.0933556	0.677105	6.77065	6.77117
286	70887-88-6	2H-Perfluoro-2-octenoic acid (6:2)	12.5347	13.1143	13.5007	11.5687	1220.58	0.20032	0.512315	0.512316	6.26733	6.55713	6.75033	5.78434	610.29	0.10016	0.256158	0.256158	0.0527426	0.0267369	3.52644	0.019559	0.105022	0.40938	0.409414	10.7574	0.0161982	2.35843	0.397554	0.397633	0.00347222	0.0427669	3.52004	0.0212418	0.104902	0.408637	0.408673	10.7379	0.0161688	2.35415	0.396832	0.396911	0	0.0534536	3.51578	0.0223637	0.104823	0.408141	0.408178
287	958445-44-8	Ammonium 4,8-dioxa-3H-perfluorononanoate	1.10432	1.21269	1.28493	0.923702	40.9637	0.000433349	0.000466419	0.000466419	0.552159	0.606344	0.642467	0.461851	20.4819	0.000216674	0.000233209	0.00023321	0.0527426	0.0261105	2.26764	0.077008	0.394596	2.01673	2.01691	1.98871	0.0168069	2.55075	0.55945	0.559542	0.00347222	0.041769	2.24718	0.086366	0.391467	1.99853	1.99871	1.97076	0.0166552	2.52774	0.554401	0.554492	0	0.0522081	2.23353	0.0926046	0.389381	1.9864	1.98658
288	114247-06-2	(+)-(S)-Fluoxetine hydrochloride	3960.72	5798.67	7023.98	897.46	36253.7	0.0021875	32.0771	32.0771	1980.36	2899.34	3511.99	448.73	18126.8	0.00109375	16.0385	16.0385	0.0527426	0.0114729	0.0725357	0.534565	0.333897	2.76347	2.76398	0.00979252	0.000337079	0.0333567	0.00843003	0.00843149	0.00347222	0.0183565	0.0550421	0.782866	0.266637	2.097	2.09764	0.00743084	0.000255785	0.0254993	0.00639694	0.00639805	0	0.0229456	0.0433797	0.9484	0.221797	1.65268	1.65341
289	87648-90-6	(2-Methyl[1,1'-biphenyl]-3-yl)methyl (1R,3R)-3-(2-chloro-3,3,3-trifluoroprop-1-en-1-yl)-2,2-dimethylcyclopropane-1-carboxylate	43779.1	58411.2	68166	19392.2	4.13176e+06	1.96106	48.0782	48.0782	21889.5	29205.6	34083	9696.12	2.06588e+06	0.98053	24.0391	24.0391	0.0527426	0.023541	0.396096	0.0411553	0.0792825	0.433882	0.433934	0.0435699	0.000553845	0.0606027	0.0138305	0.0138329	0.00347222	0.0376644	0.38028	0.0551177	0.0766616	0.416558	0.416618	0.0418302	0.000531731	0.0581906	0.0132783	0.0132806	0	0.0470799	0.369736	0.0644259	0.0749144	0.405009	0.405074
290	654-66-0	3-Trifluoromethyl-4-nitrophenol sodium salt	747.924	865.007	943.063	552.786	14364.8	0.0577593	248.825	248.825	373.962	432.504	471.531	276.393	7182.42	0.0288797	124.412	124.412	0.0527426	0.0243587	0.999284	0.442269	0.86236	5.21168	5.21251	0.336794	0.0262373	1.74843	0.424563	0.424768	0.00347222	0.0389706	0.969582	0.516391	0.842463	5.05678	5.05768	0.326784	0.0254575	1.69661	0.411943	0.412143	0	0.0487119	0.949781	0.565805	0.829199	4.95351	4.95446
291	946578-00-3	Sulfoxaflor	2499.41	2883.65	3139.8	1859.03	105727	0.266331	2912.29	2912.29	1249.71	1441.82	1569.9	929.515	52863.7	0.133165	1456.15	1456.15	0.0527426	0.0248896	0.787945	0.110878	0.206318	0.851081	0.851195	0.171437	0.00499082	0.307417	0.0523336	0.0523533	0.00347222	0.0398207	0.769609	0.128806	0.202237	0.831276	0.8314	0.167448	0.00487469	0.300274	0.0511158	0.0511351	0	0.0497748	0.757385	0.140758	0.199517	0.818073	0.818204
292	2923-18-4	Sodium trifluoroacetate	2.67483	2.68039	2.68409	2.66558	80.5451	0.0410472	11.2604	11.2604	1.33742	1.34019	1.34204	1.33279	40.2726	0.0205236	5.63018	5.63018	0.0527426	0.0268175	3.12593	0.172299	0.956435	0.0826582	0.0827774	3.00202	0.052207	6.83706	0.0252586	0.0254837	0.00347222	0.0428972	3.12269	0.17282	0.955498	0.0825726	0.0826922	2.99891	0.0521529	6.82998	0.0252324	0.0254573	0	0.0536169	3.12053	0.173166	0.954873	0.0825155	0.0826353
293	507-63-1	Perfluorooctyl iodide	0.0098461	0.0136577	0.0161987	0.00349348	566.282	2.06313e-05	0.0085278	0.0085278	0.00492305	0.00682883	0.00809936	0.00174674	283.141	1.03156e-05	0.0042639	0.0042639	0.0527426	0.027255	62.758	5.16236e-05	1.58805e-05	0.114147	0.114152	2702.11	2.45794e-05	0.00360946	1.56457	1.56456	0.00347222	0.043391	62.7565	8.11235e-05	1.86794e-05	0.114144	0.114149	2702.04	2.45787e-05	0.00360949	1.56453	1.56452	0	0.0541484	62.7554	0.00010079	2.05453e-05	0.114142	0.114147
294	355-80-6	1H,1H,5H-Perfluoropentanol	0.38938	0.389737	0.389974	0.388787	55.1623	0.0169905	1.56772	1.56772	0.19469	0.194868	0.194987	0.194393	27.5812	0.00849526	0.783861	0.783861	0.0527426	0.0269141	5.40693	0.00583835	0.0567351	0.00647515	0.00647845	67.4678	0.0229572	5.33583	0.0257214	0.0257975	0.00347222	0.0430439	5.40619	0.00586785	0.0567297	0.00647426	0.00647758	67.4586	0.022954	5.3351	0.0257178	0.025794	0	0.0537971	5.40569	0.00588751	0.056726	0.00647366	0.00647699
295	958647-10-4	Flutianil	15936.3	21907.8	25888.8	5983.8	329729	0.125004	113.129	113.129	7968.15	10953.9	12944.4	2991.9	164865	0.062502	56.5647	56.5647	0.0527426	0.0207046	0.317796	0.301891	0.39253	3.08233	3.08277	0.048699	0.00195965	0.181455	0.0516226	0.0516338	0.00347222	0.0331264	0.292995	0.415899	0.368276	2.84179	2.84231	0.0448985	0.00180672	0.167414	0.0475939	0.0476043	0	0.0414076	0.276461	0.491905	0.352106	2.68142	2.68201
296	83066-88-0	Fluazifop-P	168.485	235.325	279.885	57.0843	980.925	1.09277e-12	37.84	37.864	84.2424	117.663	139.943	28.5421	490.462	5.46387e-13	18.92	18.932	0.0527426	0.00431307	0.0164294	1.55086	0.619138	4.31799	4.31981	0.00187846	0.000230414	0.0271079	0.00286276	0.00286434	0.00347222	0.00690089	0.00929639	2.1663	0.434884	2.44329	2.44582	0.00106291	0.000130378	0.0175937	0.00161986	0.00162076	0	0.00862611	0.00454108	2.5766	0.312047	1.19349	1.1965
297	97986-18-0	2-(4-Chloro-2-fluoro-5-methoxyphenyl)-4-(difluoromethyl)-5-methyl-2,4-dihydro-3H-1,2,4-triazol-3-one	193.277	229.863	254.254	132.3	373453	3.0117	158.867	158.867	96.6385	114.932	127.127	66.1499	186727	1.50585	79.4334	79.4334	0.0527426	0.0255235	0.79305	0.00165171	0.00757111	0.0206348	0.020637	0.191982	8.26751e-05	0.0136539	0.00159022	0.00159063	0.00347222	0.040835	0.780594	0.00198132	0.00746813	0.0203107	0.0203132	0.188966	8.13766e-05	0.0134398	0.00156524	0.00156565	0	0.0510426	0.77229	0.00220105	0.00739949	0.0200946	0.0200973
298	205650-65-3	Fipronil desulfinyl	2393.78	3248.89	3818.96	968.594	40993.6	0.00282852	0.697807	0.697807	1196.89	1624.44	1909.48	484.297	20496.8	0.00141426	0.348904	0.348904	0.0527426	0.0206589	0.374537	0.233609	0.379534	3.26155	3.26188	0.103673	0.00258238	0.275933	0.0980626	0.0980737	0.00347222	0.0330531	0.345056	0.318185	0.353268	3.00482	3.0052	0.0955125	0.00237911	0.254264	0.0903438	0.0903541	0	0.0413159	0.325402	0.374568	0.335758	2.83367	2.83408
299	61213-25-0	Flurochloridone	7858.58	10751.9	12680.7	3036.42	122667	0.0701259	672.278	672.278	3929.29	5375.94	6340.37	1518.21	61333.7	0.0350629	336.139	336.139	0.0527426	0.0192747	0.259784	0.591647	0.68051	5.29173	5.29279	0.0438517	0.00315702	0.269739	0.0713661	0.0713926	0.00347222	0.0308387	0.234059	0.810949	0.632012	4.76773	4.76904	0.0395094	0.0028444	0.243551	0.0642992	0.0643231	0	0.0385481	0.216909	0.95715	0.59968	4.41839	4.41987
300	62441-54-7	Fentrifanil	2322.43	2831.35	3170.64	1474.23	251389	1.45244	3.67575	3.67575	1161.22	1415.68	1585.32	737.115	125695	0.726218	1.83787	1.83787	0.0527426	0.0251442	0.779828	0.0431836	0.12992	0.506028	0.506095	0.17321	0.00182008	0.212504	0.0356974	0.0357079	0.00347222	0.040228	0.764057	0.0530822	0.12779	0.495794	0.495869	0.169707	0.00178327	0.208216	0.0349755	0.0349858	0	0.050284	0.753542	0.0596812	0.126369	0.488972	0.489052
301	188817-13-2	SC-560	1354.35	1901.85	2266.85	441.854	20380	0.00399474	1.11234	1.11234	677.176	950.925	1133.42	220.927	10190	0.00199737	0.556168	0.556168	0.0527426	0.0184447	0.226411	0.358761	0.429234	3.5328	3.5333	0.0391039	0.00138143	0.14323	0.0418859	0.0418934	0.00347222	0.0295109	0.20109	0.504504	0.389389	3.1377	3.1383	0.0347306	0.00122693	0.127356	0.0372015	0.0372081	0	0.0368884	0.184209	0.601665	0.362825	2.8743	2.87497
302	356-02-5	3:3 Fluorotelomer carboxylic acid	86.6083	87.139	87.4927	85.7239	5633.24	1.64652	23.1286	23.1286	43.3042	43.5695	43.7464	42.8619	2816.62	0.823262	11.5643	11.5643	0.0527426	0.0268741	4.08545	0.0236172	0.149521	0.0910211	0.0910422	15.7606	0.028269	4.25307	0.111782	0.111911	0.00347222	0.0429844	4.08357	0.0239481	0.149467	0.0909792	0.0910005	15.7533	0.028256	4.25111	0.111731	0.11186	0	0.0537246	4.08232	0.0241687	0.14943	0.0909513	0.0909728
303	678-45-5	Perfluorooctanedioic acid	0.701282	0.793426	0.854855	0.547708	24.2108	5.39306e-05	0.000310052	0.000310053	0.350641	0.396713	0.427427	0.273854	12.1054	2.69653e-05	0.000155026	0.000155026	0.0527426	0.0257481	1.78174	0.121722	0.453576	2.70714	2.7074	1.11949	0.0173795	2.04936	0.524298	0.524399	0.00347222	0.0411909	1.75824	0.140228	0.448523	2.67143	2.6717	1.10472	0.0171503	2.02234	0.517382	0.517482	0	0.0514862	1.74257	0.152565	0.445154	2.64762	2.6479
304	79241-46-6	Fluazifop-P-butyl	768.023	1024.72	1195.85	340.192	36434.7	0.0529972	32.8355	32.8355	384.012	512.361	597.927	170.096	18217.4	0.0264986	16.4178	16.4178	0.0527426	0.0231487	0.422317	0.247687	0.418505	2.68443	2.68502	0.053003	0.0031438	0.310537	0.0767918	0.076828	0.00347222	0.0370366	0.403353	0.331663	0.408429	2.56389	2.56462	0.050623	0.00300263	0.296921	0.0733436	0.0733782	0	0.0462952	0.390711	0.387648	0.401712	2.48353	2.48435
305	219714-96-2	Penoxsulam	18540.2	24486.3	28450.3	8630.09	195224	4.91243e-06	4927.56	4927.56	9270.1	12243.1	14225.2	4315.04	97612.1	2.45621e-06	2463.78	2463.78	0.0527426	0.0171989	0.197288	1.34206	1.23485	9.5557	9.55887	0.0515422	0.00775846	0.456335	0.145352	0.145451	0.00347222	0.0275178	0.171254	1.77599	1.13665	8.29476	8.29872	0.0447408	0.00673468	0.398954	0.126172	0.126258	0	0.034397	0.153898	2.06527	1.07119	7.45413	7.45862
306	121451-02-3	Noviflumuron	6624.65	8649.67	9999.68	3249.62	253033	0.109079	15.9224	16.0625	3312.33	4324.84	4999.84	1624.81	126517	0.0545396	7.96122	8.03127	0.0527426	0.0236363	0.573355	0.121037	0.21639	1.554	1.55417	0.10615	0.00243859	0.222292	0.0647305	0.064741	0.00347222	0.0378163	0.55115	0.158871	0.209504	1.49382	1.494	0.102038	0.00234414	0.213704	0.0622236	0.0622336	0	0.0472696	0.536346	0.184094	0.204913	1.45369	1.45389
307	61789-77-3	Quaternary ammonium compounds, dicoco alkyldimethyl, chlorides	306.637	370.702	413.412	199.863	9476.15	1.29861e-05	0.597776	0.597776	153.319	185.351	206.706	99.9314	4738.08	6.49304e-06	0.298888	0.298888	0.0527426	0.0249531	1.25861	0.308653	1.34297	12.3978	12.3994	0.654221	0.0264696	4.6301	1.78996	1.79044	0.00347222	0.0399208	1.23022	0.379266	1.32352	12.1181	12.1198	0.639461	0.0258724	4.52628	1.74958	1.75005	0	0.0498992	1.21129	0.426341	1.31056	11.9316	11.9335
308	75-46-7	Trifluoromethane	0.42179	0.42182	0.42184	0.42174	39.5557	0.031601	0.671968	0.671968	0.210895	0.21091	0.21092	0.21087	19.7778	0.0158005	0.335984	0.335984	0.0527426	0.0274306	92.9015	0.0024937	0.0355516	0.00142674	0.00142697	4084.89	0.0347963	11.9023	0.019971	0.0199854	0.00347222	0.0435679	92.9013	0.00249642	0.0355518	0.00142674	0.00142696	4084.88	0.0347962	11.9023	0.019971	0.0199854	0	0.0543261	92.9011	0.00249824	0.035552	0.00142673	0.00142696
309	75-37-6	1,1-Difluoroethane	0.232796	0.232869	0.232918	0.232674	58.2265	0.0167996	1.22921	1.22921	0.116398	0.116435	0.116459	0.116337	29.1133	0.0083998	0.614605	0.614605	0.0527426	0.0269541	10.7647	0.00134801	0.01851	0.000462627	0.000462782	309.947	0.0122668	4.07371	0.00424048	0.0042483	0.00347222	0.0430894	10.7643	0.00135278	0.0185097	0.000462609	0.000462764	309.935	0.0122663	4.07355	0.00424031	0.00424813	0	0.0538463	10.764	0.00135596	0.0185096	0.000462597	0.000462753
310	169590-42-5	Celecoxib	6093.63	9046.5	11015.1	1172.19	41454.4	0.000152789	101.991	102.233	3046.82	4523.25	5507.54	586.097	20727.2	7.63947e-05	50.9955	51.1166	0.0527426	0.00572518	0.0242464	1.31446	0.631111	4.90416	4.90602	0.00407826	0.000256915	0.0385239	0.00683334	0.00683536	0.00347222	0.00916026	0.0148051	1.95165	0.460734	2.99452	2.9971	0.00249022	0.000156874	0.0255331	0.00417249	0.00417372	0	0.0114503	0.00851082	2.37645	0.347149	1.72142	1.72449
311	70124-77-5	Flucythrinate	330934	462736	550604	111263	1.10499e+07	5.13149	713.825	713.826	165467	231368	275302	55631.6	5.52495e+06	2.56575	356.912	356.913	0.0527426	0.0213383	0.281769	0.253527	0.397205	3.04079	3.04136	0.0272536	0.00126412	0.161988	0.0451375	0.0451504	0.00347222	0.0341404	0.262289	0.355092	0.379408	2.83057	2.83128	0.0253694	0.00117672	0.15111	0.0420169	0.0420289	0	0.0426751	0.249302	0.422801	0.367544	2.69042	2.69123
312	75-89-8	2,2,2-Trifluoroethanol	14.192	14.235	14.2637	14.1204	319.875	0.217707	34.3546	34.3547	7.09602	7.11752	7.13186	7.06018	159.938	0.108854	17.1773	17.1773	0.0527426	0.0268637	3.47617	0.272553	1.53407	0.207075	0.207357	3.30453	0.0816304	10.9025	0.0626247	0.0631499	0.00347222	0.04297	3.47436	0.273669	1.53339	0.206967	0.20725	3.30281	0.0815879	10.8969	0.0625921	0.063117	0	0.0537074	3.47315	0.274413	1.53293	0.206895	0.207179
313	50594-66-6	Acifluorfen	39365.2	54208	64103.2	14627.2	258176	2.73976e-11	9049.15	9232.73	19682.6	27104	32051.6	7313.59	129088	1.36988e-11	4524.58	4616.36	0.0527426	0.00815785	0.041839	1.42534	0.710274	5.16448	5.1586	0.0105917	0.00131837	0.0780113	0.0188205	0.0188021	0.00347222	0.0130525	0.0284199	1.96369	0.550248	3.50807	3.50529	0.00719464	0.000895525	0.0548686	0.0127842	0.0127717	0	0.0163156	0.0194738	2.32259	0.443564	2.40379	2.40308
314	39108-34-4	8:2 Fluorotelomer sulfonic acid	48.2387	53.0379	56.2374	40.2399	1747.03	0.0343572	0.257085	0.257085	24.1193	26.519	28.1187	20.12	873.517	0.0171786	0.128542	0.128543	0.0527426	0.0260496	2.1368	0.233357	0.909933	4.16298	4.16363	1.61934	0.0439769	5.07757	0.996463	0.996979	0.00347222	0.0416721	2.11616	0.261374	0.903956	4.12277	4.12347	1.6037	0.0435522	5.02864	0.986838	0.98735	0	0.0520872	2.1024	0.280052	0.899971	4.09597	4.0967
315	2481740-05-8	Sodium 8-chloroperfluoro-1-octanesulfonate	596.578	719.182	800.919	392.237	16450.6	1.44564e-08	50.4793	50.4793	298.289	359.591	400.459	196.119	8225.28	7.22819e-09	25.2397	25.2397	0.0527426	0.024743	1.16587	0.205134	0.432713	3.79407	3.79445	0.567167	0.0160781	1.28564	0.494935	0.495022	0.00347222	0.0395849	1.13662	0.251	0.424097	3.69889	3.6993	0.552938	0.0156748	1.25343	0.482518	0.482603	0	0.0494795	1.11712	0.281576	0.418354	3.63543	3.63586
316	102687-65-0	(1E)-1-Chloro-3,3,3-trifluoro-1-propene	0.00104531	0.00118437	0.00127707	0.00081356	97.1588	1.92881e-05	0.0763908	0.0763908	0.000522657	0.000592183	0.000638533	0.00040678	48.5794	9.64407e-06	0.0381954	0.0381954	0.0527426	0.0267838	3.13114	1.84609e-05	8.4224e-05	7.5687e-05	7.56915e-05	7.95308	9.80418e-06	0.00157583	6.12001e-05	6.12031e-05	0.00347222	0.0428433	3.1266	2.22351e-05	8.4237e-05	7.55772e-05	7.55818e-05	7.94154	9.78995e-06	0.00157355	6.11113e-05	6.11142e-05	0	0.0535496	3.12357	2.47512e-05	8.42457e-05	7.55039e-05	7.55087e-05
317	1072957-71-1	Benzovindiflupyr	19616.3	29423.9	35962.3	3270.2	147036	0.00158102	254.921	254.921	9808.14	14712	17981.2	1635.1	73518	0.000790512	127.46	127.46	0.0527426	0.0056065	0.0205777	1.30811	0.578662	4.36812	4.37019	0.000675195	6.05931e-05	0.0223967	0.00172518	0.00172573	0.00347222	0.00897038	0.0124906	1.96219	0.436052	2.65144	2.65433	0.000409842	3.67799e-05	0.016105	0.00104718	0.00104751	0	0.011213	0.00709923	2.39824	0.340978	1.50699	1.51043
318	119895-68-0	2,2-Difluoro-2H-1,3-benzodioxole-4-carbaldehyde	48.9964	55.0782	59.1327	38.8601	8727.07	0.0622412	109.46	109.46	24.4982	27.5391	29.5663	19.4301	4363.53	0.0311206	54.7298	54.7298	0.0527426	0.0240172	0.397191	0.0318802	0.0910355	0.105267	0.105298	0.0412084	0.000780513	0.0699973	0.00343253	0.00343649	0.00347222	0.0384262	0.383728	0.0359607	0.0881785	0.101699	0.101733	0.0398117	0.000754059	0.0676289	0.00331619	0.00332001	0	0.0480322	0.374753	0.038681	0.0862738	0.0993207	0.0993562
319	1220100-43-5	N,N'-bis(2-hydroxy-6,6,7,7-tetrafluoro-4-oxaheptyl)tetramethylethylenediaminium chloride	2077.66	2674.47	3072.35	1082.96	10509.1	1.90157e-05	963.31	963.31	1038.83	1337.24	1536.17	541.482	5254.55	9.50784e-06	481.655	481.655	0.0527426	0.00439912	0.01692	1.52652	0.527574	3.25944	3.26096	0.00220084	0.000377334	0.0217656	0.00251005	0.00251218	0.00347222	0.00703858	0.00962215	1.96529	0.361159	1.85359	1.85541	0.00125158	0.000214584	0.013757	0.00142743	0.00142864	0	0.00879822	0.0047569	2.2578	0.250217	0.916359	0.918383
320	1229654-66-3	Tetraniliprole	2205.32	3220.23	3896.84	513.795	16457.9	9.36933e-07	102.647	102.647	1102.66	1610.11	1948.42	256.898	8228.94	4.68467e-07	51.3235	51.3235	0.0527426	0.00837318	0.0432061	0.659492	0.336133	2.76475	2.76533	0.0090845	0.000325316	0.0284802	0.00830576	0.00830716	0.00347222	0.013397	0.0295914	0.96325	0.248207	1.89355	1.89429	0.00622188	0.000222805	0.0197599	0.00568853	0.00568949	0	0.0167462	0.0205149	1.16576	0.18959	1.31275	1.31359
321	130755-46-3	4,4'-Disulfanediylbis{5-amino-1-[2,6-dichloro-4-(trifluoromethyl)phenyl]-1H-pyrazole-3-carbonitrile}	1.3577	1.62361	1.80088	0.914521	43.6998	3.7333e-08	0.0098111	0.0098111	0.67885	0.811805	0.900441	0.45726	21.8499	1.86665e-08	0.00490555	0.00490555	0.0527426	0.0251569	1.37512	0.129911	3.92857	76.2723	76.2788	0.785643	0.0130916	20.9653	12.4888	12.4903	0.00347222	0.0402465	1.34744	0.158182	3.86269	74.7368	74.7438	0.769827	0.0128281	20.5463	12.2374	12.2389	0	0.0503062	1.32898	0.177029	3.81877	73.7132	73.7204
322	130841-23-5	1,4-Dichloro-2-(1,1,2,3,3,3-hexafluoropropoxy)-5-nitrobenzene	157.061	171.47	181.075	133.047	30347.3	1.79042	8.70949	8.7095	78.5306	85.7348	90.5376	66.5236	15173.6	0.895208	4.35475	4.35475	0.0527426	0.0264068	1.89618	0.0138519	0.0639781	0.188267	0.188285	1.44521	0.00271225	0.358096	0.0456798	0.0456909	0.00347222	0.0422443	1.88583	0.0153863	0.0636848	0.18724	0.187258	1.43733	0.00269745	0.356143	0.0454305	0.0454415	0	0.0528027	1.87893	0.0164092	0.0634893	0.186555	0.186574
323	138495-42-8	2H,3H-Decafluoropentane	0.00422318	0.00490314	0.00535645	0.00308991	1335.04	0.000119372	0.00812085	0.00812085	0.00211159	0.00245157	0.00267823	0.00154495	667.521	5.96858e-05	0.00406042	0.00406042	0.0527426	0.0274038	88.2871	3.91097e-06	5.54737e-06	0.00074959	0.000749624	3875.45	8.23431e-06	0.00173448	0.0104748	0.0104747	0.00347222	0.043541	88.2867	5.86649e-06	5.67987e-06	0.000749587	0.000749621	3875.43	8.23427e-06	0.00173447	0.0104748	0.0104747	0	0.0542991	88.2864	7.17017e-06	5.7682e-06	0.000749584	0.000749618
324	145022-44-2	1-Ethyl-3-methylimidazolium trifluoromethanesulfonate	0.44055	0.473592	0.49562	0.38548	121.538	0.000661131	13.8399	13.8398	0.220275	0.236796	0.24781	0.19274	60.7692	0.000330565	6.91993	6.91992	0.0527426	0.0226407	0.248637	0.0209632	0.0510848	0.0253042	0.0253163	0.01652	0.000353328	0.0254397	0.000526692	0.00052787	0.00347222	0.0362243	0.235827	0.0225801	0.0485738	0.0240004	0.0240134	0.0156688	0.000335123	0.0241312	0.000499556	0.000500673	0	0.04528	0.227286	0.0236581	0.0468998	0.0231313	0.0231447
325	15290-77-4	1H,1H,2H-Perfluorocyclopentane	0.0844627	0.0857368	0.0865862	0.0823391	484.431	0.00241825	0.274317	0.274317	0.0422313	0.0428684	0.0432931	0.0411695	242.216	0.00120913	0.137159	0.137159	0.0527426	0.0269557	11.2473	6.65898e-05	0.000408127	0.0013903	0.00139037	333.466	0.000494089	0.0892761	0.0131223	0.0131227	0.00347222	0.0430902	11.2467	7.50735e-05	0.000408519	0.00139023	0.0013903	333.449	0.000494063	0.0892714	0.0131216	0.013122	0	0.0538466	11.2463	8.07294e-05	0.000408779	0.00139018	0.00139025
326	1644-11-7	Perfluoro(2-propoxypropyl vinyl ether)	0.00180506	0.00263886	0.00319473	0.000415388	0.414325	6.52772e-08	8.94512e-06	8.94512e-06	0.000902529	0.00131943	0.00159736	0.000207694	0.207162	3.26386e-08	4.47256e-06	4.47256e-06	0.0527426	0.0262646	2.55378	0.00975154	0.023947	2.65181	2.65197	5.6088	0.00100353	0.398298	1.85401	1.85402	0.00347222	0.0420146	2.53517	0.0147269	0.0241591	2.63249	2.63266	5.56793	0.000996216	0.395408	1.8405	1.84051	0	0.0525146	2.52277	0.0180438	0.0243005	2.61961	2.61978
327	181587-01-9	Ethiprole	559.923	820.806	994.728	125.118	4375.56	5.2442e-07	12.8863	12.8863	279.961	410.403	497.364	62.559	2187.78	2.6221e-07	6.44317	6.44317	0.0527426	0.00918071	0.0506503	0.627946	0.342851	2.85088	2.85146	0.0117597	0.000395004	0.0362569	0.0110691	0.0110708	0.00347222	0.0146891	0.0357273	0.920823	0.258621	2.01093	2.01166	0.00829495	0.000278625	0.0258113	0.00780783	0.00780903	0	0.0183613	0.0257787	1.11607	0.202467	1.45097	1.45179
328	199119-58-9	Trifloxysulfuron-sodium	35.0859	44.3937	50.5989	19.5729	450.691	3.09843e-14	7.23374	14.1492	17.543	22.1969	25.2994	9.78646	225.346	1.54922e-14	3.61687	7.0746	0.0527426	0.0204457	0.369579	0.487101	0.523035	4.35726	4.21974	0.117296	0.00797581	0.40507	0.147528	0.142893	0.00347222	0.0327121	0.339358	0.61909	0.488109	4.00097	3.87483	0.107704	0.00732363	0.372092	0.135465	0.131209	0	0.0408896	0.319212	0.707083	0.464824	3.76344	3.6449
329	208338-50-5	4-[Difluoro(3,4,5-trifluorophenoxy)methyl]-4'-propyl-1,1'-bi(cyclohexane)	0.00893156	0.0109817	0.0123484	0.00551473	0.456412	1.31988e-06	9.09623e-06	9.09623e-06	0.00446578	0.00549083	0.00617419	0.00275736	0.228206	6.59939e-07	4.54811e-06	4.54811e-06	0.0527426	0.0251125	1.01615	0.0614803	0.423604	3.40061	3.4009	0.337804	0.00346319	1.0086	0.328773	0.328808	0.00347222	0.0401766	0.995186	0.0764586	0.416086	3.33045	3.33075	0.330834	0.00339173	0.987831	0.32199	0.322024	0	0.0502194	0.981209	0.086444	0.411075	3.28367	3.28399
330	2144-53-8	2-(Perfluorohexyl)ethyl methacrylate	0.00191719	0.00304501	0.0037969	3.74905e-05	56.4711	1.19867e-06	0.00193301	0.00193301	0.000958597	0.00152251	0.00189845	1.87453e-05	28.2356	5.99336e-07	0.000966504	0.000966504	0.0527426	0.02452	0.468273	0.000178229	3.97973e-05	0.00357473	0.0035751	0.0627879	1.35505e-07	2.71795e-05	0.000152587	0.000152587	0.00347222	0.0392304	0.45528	0.000283159	4.76511e-05	0.00347555	0.00347603	0.0610458	1.31746e-07	2.67302e-05	0.000148354	0.000148353	0	0.0490374	0.446618	0.000353112	5.2887e-05	0.00340942	0.00340999
331	21615-47-4	Ammonium perfluorohexanoate	8.95407	12.2665	14.4749	3.43328	64.9158	6.46284e-08	1.97622	1.98087	4.47703	6.13327	7.23743	1.71664	32.4579	3.23142e-08	0.988112	0.990437	0.0527426	0.010546	0.0659987	1.58662	0.961238	6.96131	6.98311	0.0176985	0.0027656	0.176242	0.0403408	0.0405088	0.00347222	0.0168735	0.0487067	2.17517	0.794482	5.13741	5.15505	0.0130614	0.002041	0.13302	0.0297713	0.0298953	0	0.0210918	0.0371787	2.56754	0.683311	3.92148	3.93635
332	24279-39-8	4-Amino-3,5-dichlorobenzotrifluoride	480.35	488.936	494.66	466.04	40183.7	7.07772	70.0553	70.0554	240.175	244.468	247.33	233.02	20091.9	3.53886	35.0277	35.0277	0.0527426	0.0266921	2.72916	0.0307182	0.17397	0.147568	0.147597	3.37242	0.0115103	1.58268	0.0580493	0.0581029	0.00347222	0.0426979	2.72271	0.0315002	0.173592	0.147219	0.147248	3.36444	0.0114831	1.57894	0.0579121	0.0579655	0	0.0533685	2.71841	0.0320216	0.173341	0.146986	0.147016
333	297730-93-9	3-Ethoxyperfluoro(2-methylhexane)	1.71834e-05	2.73434e-05	3.41168e-05	2.49928e-07	0.392106	7.1899e-10	6.10311e-06	6.10311e-06	8.59169e-06	1.36717e-05	1.70584e-05	1.24964e-07	0.196053	3.59495e-10	3.05156e-06	3.05156e-06	0.0527426	0.0268837	4.58685	0.000138263	1.42937e-05	0.0430169	0.043019	40.6816	1.39871e-06	0.000237566	0.121457	0.121456	0.00347222	0.0429981	4.58488	0.000220842	2.07615e-05	0.0429985	0.0430007	40.6642	1.39811e-06	0.000237679	0.121405	0.121404	0	0.053741	4.58357	0.000275894	2.50733e-05	0.0429862	0.0429885
334	306-83-2	2,2-Dichloro-1,1,1-trifluoroethane	1.58242	1.58351	1.58423	1.5806	581.541	0.1221	6.73637	6.73637	0.791208	0.791753	0.792117	0.790299	290.77	0.0610501	3.36818	3.36818	0.0527426	0.0269558	11.1212	0.00113029	0.0162335	0.00186665	0.00186705	326.75	0.0104235	3.67793	0.0174592	0.0174778	0.00347222	0.0430909	11.1207	0.00113869	0.0162338	0.00186657	0.00186697	326.736	0.0104231	3.67778	0.0174584	0.017477	0	0.0538476	11.1204	0.0011443	0.016234	0.00186651	0.00186692
335	34455-00-0	N,N-Bis(2-hydroxyethyl)perfluorobutanesulfonamide	5.50049	6.0773	6.46184	4.53914	896.29	0.0219939	4.04252	4.04252	2.75025	3.03865	3.23092	2.26957	448.145	0.0109969	2.02126	2.02126	0.0527426	0.0251029	0.649887	0.0570381	0.206015	0.270001	0.270104	0.113659	0.0024954	0.271045	0.0149881	0.0150134	0.00347222	0.0401625	0.636496	0.0633325	0.202402	0.264438	0.26455	0.111317	0.00244398	0.265482	0.0146793	0.014704	0	0.0502023	0.627569	0.0675288	0.199993	0.260729	0.260848
336	35037-73-1	p-(Trifluoromethoxy)phenyl isocyanate	0.775051	0.800308	0.817146	0.732957	775.527	0.0306657	4.05133	4.05133	0.387526	0.400154	0.408573	0.366478	387.763	0.0153328	2.02566	2.02566	0.0527426	0.0257872	0.941872	0.00382435	0.0342886	0.015837	0.0158423	0.276852	0.000328651	0.077266	0.00148192	0.00148443	0.00347222	0.0412564	0.929951	0.00396385	0.0338692	0.0156366	0.015642	0.273348	0.000324491	0.0762886	0.00146316	0.00146564	0	0.0515691	0.922004	0.00405684	0.0335896	0.015503	0.0155085
337	360-64-5	2-(Trifluoromethyl)benzamide	3.02439	3.09716	3.14568	2.90311	47.1279	0.00174299	7.82536	7.82536	1.5122	1.54858	1.57284	1.45155	23.5639	0.000871494	3.91268	3.91268	0.0527426	0.0261087	1.76017	0.50276	0.776903	1.04293	1.04332	0.810117	0.0672898	2.54133	0.147656	0.14795	0.00347222	0.0417679	1.74437	0.517081	0.77117	1.03357	1.03397	0.802848	0.066686	2.51855	0.146331	0.146622	0	0.0522074	1.73385	0.526627	0.767349	1.02733	1.02774
338	371771-07-2	N-(2-Methylsulfinyl-1,1-dimethyl-ethyl)-N'-{2-methyl-4-[perfluoroisopropyl]phenyl}phthalamide	450.622	544.448	607	294.243	13876.9	2.70384e-06	0.485657	0.485657	225.311	272.224	303.5	147.122	6938.45	1.35192e-06	0.242829	0.242829	0.0527426	0.0249577	1.26498	0.17034	0.486033	4.32918	4.32958	0.662374	0.0147759	1.62363	0.63019	0.630284	0.00347222	0.0399281	1.23651	0.209216	0.477278	4.23175	4.23219	0.647466	0.0144434	1.58713	0.616006	0.616098	0	0.0499084	1.21753	0.235134	0.471442	4.16679	4.16725
339	374-27-6	3,3,4,4,4-Pentafluorobut-1-ene	0.0031696	0.00442738	0.0052659	0.0010733	1410.11	2.47173e-05	0.25052	0.25052	0.0015848	0.00221369	0.00263295	0.000536652	705.054	1.23586e-05	0.12526	0.12526	0.0527426	0.0266919	2.57988	5.32096e-06	9.36804e-06	2.62217e-05	2.6223e-05	3.96605	6.61814e-07	0.000104792	1.28327e-05	1.28327e-05	0.00347222	0.0426982	2.57357	7.6967e-06	9.4301e-06	2.61575e-05	2.6159e-05	3.95635	6.60195e-07	0.000104537	1.28013e-05	1.28013e-05	0	0.0533691	2.56936	9.28053e-06	9.47148e-06	2.61147e-05	2.61163e-05
340	382-28-5	Perfluoro(N-methylmorpholine)	0.0498311	0.0514022	0.0524496	0.0472127	45.6042	0.00130487	0.0124141	0.0124141	0.0249156	0.0257011	0.0262248	0.0236063	22.8021	0.000652437	0.00620703	0.00620703	0.0527426	0.0271099	38.8527	0.000635966	0.00263341	0.415537	0.415556	1606.45	0.00465914	0.800103	5.46957	5.46955	0.00347222	0.0432415	38.849	0.000803359	0.00264454	0.415496	0.415516	1606.29	0.00465869	0.800027	5.46904	5.46902	0	0.053996	38.8465	0.000914954	0.00265197	0.41547	0.415489
341	393-36-2	4-Bromo-alpha,alpha,alpha-trifluoro-m-toluidine	68.5783	71.5196	73.4805	63.6761	3531.83	0.151974	33.3286	33.3286	34.2891	35.7598	36.7402	31.838	1765.91	0.0759872	16.6643	16.6643	0.0527426	0.0262702	1.67536	0.14199	0.521742	0.689696	0.6899	0.776152	0.018915	1.77761	0.101294	0.101439	0.00347222	0.0420266	1.66349	0.149025	0.518573	0.684809	0.685022	0.770653	0.018781	1.76503	0.100576	0.100721	0	0.0525308	1.65557	0.153715	0.516461	0.681552	0.68177
342	400-38-4	Isopropyl trifluoroacetate	7.70967	7.72539	7.73588	7.68346	2403.69	0.169851	57.1325	57.1325	3.85483	3.8627	3.86794	3.84173	1201.84	0.0849254	28.5662	28.5662	0.0527426	0.0268721	4.07572	0.00318497	0.0211757	0.00226054	0.00226134	22.6005	0.00555095	0.865602	0.00399049	0.00399824	0.00347222	0.0429813	4.07359	0.00320569	0.0211655	0.00225937	0.00226017	22.5887	0.00554805	0.865151	0.00398841	0.00399616	0	0.0537207	4.07217	0.0032195	0.0211587	0.00225858	0.00225938
343	407-25-0	Trifluoroacetic anhydride	0.0437323	0.0440722	0.0442988	0.0431657	137.601	0.0032732	2.62957	2.62957	0.0218661	0.0220361	0.0221494	0.0215829	68.8006	0.0016366	1.31478	1.31478	0.0527426	0.0267105	2.67344	0.000965777	0.013416	0.00127442	0.00127495	4.4239	0.000495125	0.174935	0.000671345	0.000672895	0.00347222	0.0427276	2.66745	0.000978243	0.0133877	0.00127156	0.0012721	4.41398	0.000494015	0.174543	0.00066984	0.000671386	0	0.0534056	2.66345	0.000986553	0.0133689	0.00126966	0.0012702
344	421-50-1	Trifluoroacetone	159.208	159.831	160.246	158.17	2787.42	1.61177	627.067	627.067	79.6039	79.9154	80.1231	79.0848	1393.71	0.805887	313.533	313.533	0.0527426	0.0268412	3.41519	0.533088	2.2663	0.259003	0.259393	2.92895	0.143554	14.5288	0.0705716	0.0712262	0.00347222	0.0429341	3.41261	0.535844	2.26497	0.258808	0.259199	2.92675	0.143446	14.5179	0.0705185	0.0711725	0	0.0536627	3.4109	0.537681	2.26408	0.258678	0.259071
345	454-31-9	Ethyl difluoroacetate	73.3244	73.3666	73.3948	73.2539	5125.17	1.95994	480.03	480.03	36.6622	36.6833	36.6974	36.627	2562.58	0.979968	240.015	240.015	0.0527426	0.026776	2.94835	0.0395708	0.28971	0.0136367	0.0136547	3.93965	0.0167272	2.88556	0.00580053	0.00584782	0.00347222	0.0428314	2.94389	0.0396286	0.289278	0.0136161	0.0136341	3.9337	0.0167019	2.8812	0.00579175	0.00583898	0	0.0535351	2.94092	0.0396671	0.288991	0.0136023	0.0136204
346	455-14-1	4-(Trifluoromethyl)aniline	24.4049	24.468	24.5101	24.2997	3430.1	0.46176	200.575	200.575	12.2024	12.234	12.255	12.1499	1715.05	0.23088	100.287	100.287	0.0527426	0.0257929	0.932604	0.0451908	0.279038	0.0414129	0.0414656	0.235427	0.00352623	0.534805	0.00332474	0.00335029	0.00347222	0.0412655	0.92088	0.0453611	0.275593	0.0408923	0.0409452	0.232467	0.0034819	0.528084	0.00328294	0.00330817	0	0.0515806	0.913064	0.0454746	0.273297	0.0405452	0.0405982
347	641571-11-1	3-(4-methyl-1H-imidazol-1-yl)-5-(trifluoromethyl)aniline	102.234	149.805	181.518	22.9498	858.668	0.000143856	1.16555	2.80633	51.117	74.9023	90.7591	11.4749	429.334	7.19278e-05	0.582775	1.40316	0.0527426	0.0101425	0.0583597	0.583831	0.334535	2.75349	2.7428	0.00821753	0.000308339	0.0299998	0.00709913	0.0070654	0.00347222	0.0162279	0.0425228	0.85572	0.258853	2.00629	1.99878	0.00598757	0.000224666	0.0220716	0.00517266	0.00514808	0	0.0202849	0.0319649	1.03698	0.208399	1.50815	1.50276
348	66711-86-2	1,1,1,4,4,4-Hexafluorobut-2-ene	0.0169872	0.0256081	0.0313554	0.00261895	19839.6	0.000196513	5.96892	5.96892	0.0084936	0.0128041	0.0156777	0.00130948	9919.79	9.82567e-05	2.98446	2.98446	0.0527426	0.0254202	0.735085	3.63361e-06	7.63104e-06	7.80217e-06	7.8028e-06	0.163578	3.63145e-08	1.30382e-05	5.52715e-07	5.52728e-07	0.00347222	0.0406698	0.722611	5.4967e-06	7.73004e-06	7.66977e-06	7.67054e-06	0.160802	3.56983e-08	1.28286e-05	5.43336e-07	5.43348e-07	0	0.0508362	0.714295	6.73876e-06	7.79604e-06	7.5815e-06	7.58236e-06
349	675-62-7	Silane, dichloromethyl(3,3,3-trifluoropropyl)-	0.00925371	0.0107722	0.0117846	0.00672282	516.194	0.00190509	1.51131	1.51131	0.00462686	0.00538612	0.0058923	0.00336141	258.097	0.000952543	0.755656	0.755656	0.0527426	0.0257946	0.944112	9.45223e-05	0.00277359	0.00284467	0.00284509	0.284693	6.26943e-06	0.00945794	0.000273075	0.000273199	0.00347222	0.0412681	0.93222	0.000111141	0.00274687	0.00280883	0.00280931	0.281106	6.19046e-06	0.009341	0.000269636	0.000269757	0	0.0515838	0.924291	0.00012222	0.00272905	0.00278495	0.00278545
350	67584-55-8	2-(N-Methylperfluorobutylsulfonamido)ethyl acrylate	51.6768	69.2048	80.8902	22.4634	21578.6	0.661639	3.01442	3.01442	25.8384	34.6024	40.4451	11.2317	10789.3	0.33082	1.50721	1.50721	0.0527426	0.0244893	0.492262	0.0127557	0.0432675	0.225136	0.225168	0.0690827	0.000230266	0.0465644	0.010058	0.0100604	0.00347222	0.0391813	0.478613	0.0171668	0.0424715	0.218893	0.218933	0.0671672	0.000223881	0.0452875	0.00977915	0.00978149	0	0.0489759	0.469513	0.0201074	0.0419408	0.214732	0.214776
351	67786-14-5	Acid Red 337	2404.56	3188.52	3711.15	1097.97	17614.7	3.38942e-16	793.704	793.729	1202.28	1594.26	1855.58	548.984	8807.35	1.69471e-16	396.852	396.865	0.0527426	0.0118831	0.0811898	1.27418	0.736273	5.35621	5.35801	0.0185144	0.00246328	0.113146	0.0309671	0.0309861	0.00347222	0.0190127	0.0623305	1.69097	0.613736	4.11204	4.11427	0.0142138	0.0018911	0.0882061	0.0237739	0.0237884	0	0.0237658	0.0497577	1.96883	0.532044	3.28259	3.28511
352	68127-59-3	cis-Cyhalothric acid	180.046	188.334	193.86	166.232	7276.45	0.00349279	715.851	1377.01	90.023	94.1672	96.93	83.116	3638.23	0.0017464	357.926	688.504	0.0527426	0.0251741	0.712526	1.25711	2.63701	3.00946	5.46232	0.133533	0.0636523	4.01467	0.169488	0.316984	0.00347222	0.0402762	0.698366	1.31917	2.62698	2.94966	5.35435	0.130879	0.0623874	3.945	0.166119	0.310685	0	0.0503443	0.688926	1.36054	2.62029	2.90979	5.28237
353	68134-22-5	Butanamide, N-(2,3-dihydro-2-oxo-1H-benzimidazol-5-yl)-3-oxo-2-[2-[2-(trifluoromethyl)phenyl]diazenyl]-	255.877	382.723	467.287	44.4679	1846.38	5.39184e-06	6.11505	6.11505	127.939	191.361	233.643	22.234	923.189	2.69592e-06	3.05753	3.05753	0.0527426	0.00514908	0.0186464	1.28367	0.548281	4.14752	4.14942	0.00063655	5.48283e-05	0.0196797	0.00148966	0.00149012	0.00347222	0.0082385	0.011054	1.92007	0.403773	2.45874	2.46137	0.00037736	3.25033e-05	0.0138434	0.000883102	0.000883376	0	0.0102981	0.00599234	2.34434	0.307435	1.33288	1.33601
354	690-39-1	1,1,1,3,3,3-Hexafluoropropane	0.0597677	0.0598006	0.0598226	0.0597128	72.0896	0.00463662	0.0893583	0.0893583	0.0298838	0.0299003	0.0299113	0.0298564	36.0448	0.00231831	0.0446792	0.0446792	0.0527426	0.0281962	225.819	0.000231483	0.00334944	0.00228029	0.00228041	10201.7	0.00327524	1.15727	0.0327946	0.0327959	0.00347222	0.0443335	225.818	0.000233423	0.00334966	0.00228029	0.00228041	10201.7	0.00327523	1.15727	0.0327946	0.0327958	0	0.0550918	225.818	0.000234716	0.00334981	0.00228029	0.00228041
355	69045-84-7	2,3-Dichloro-5-(trifluoromethyl)pyridine	0.282277	0.28807	0.291932	0.272622	438.945	0.0126631	2.63861	2.63861	0.141138	0.144035	0.145966	0.136311	219.473	0.00633155	1.3193	1.3193	0.0527426	0.0266409	2.36366	0.00189553	0.0184738	0.0093987	0.00940076	2.93893	0.000709006	0.174817	0.00372023	0.00372416	0.00347222	0.0426174	2.35658	0.00195111	0.0184234	0.00937053	0.00937264	2.93012	0.00070688	0.174293	0.00370908	0.00371299	0	0.0532683	2.35185	0.00198816	0.0183897	0.00935174	0.00935389
356	720-94-5	4,4,4-Trifluoro-1-(4-methylphenyl)butane-1,3-dione	67.1763	71.6635	74.655	59.6976	3663.19	0.0304985	19.1268	20.2785	33.5881	35.8317	37.3275	29.8488	1831.59	0.0152493	9.56339	10.1393	0.0527426	0.026073	1.45557	0.0789602	0.261025	0.468981	0.471239	0.577102	0.00855628	0.75357	0.0587943	0.0591057	0.00347222	0.0417119	1.44193	0.0848862	0.258814	0.464588	0.46683	0.571697	0.00847614	0.746514	0.0582436	0.0585521	0	0.0521378	1.43284	0.0888369	0.257341	0.461659	0.46389
357	75198-93-5	2-Naphthalenesulfonic acid, 5-[2-[4-(acetylamino)-2-(trifluoromethyl)phenyl]diazenyl]-6-amino-4-hydroxy-, sodium salt (1:1)	2531.53	3673.35	4434.57	628.493	17557.1	2.54712e-06	224.813	224.811	1265.76	1836.68	2217.28	314.247	8778.53	1.27356e-06	112.406	112.405	0.0527426	0.00683052	0.03079	1.34444	0.656733	4.99231	4.99431	0.00409109	0.000312329	0.0387339	0.00678855	0.00679114	0.00347222	0.0109288	0.019799	1.95108	0.496207	3.21022	3.2129	0.00263071	0.000200838	0.0269528	0.00436526	0.00436693	0	0.013661	0.0124716	2.35551	0.389189	2.02216	2.02529
358	756-12-7	1,1,1,3,4,4,4-Heptafluoro-3-(trifluoromethyl)butan-2-one	0.00177561	0.00246597	0.0029262	0.000625011	768.822	1.2465e-05	0.0466287	0.0466287	0.000887804	0.00123298	0.0014631	0.000312505	384.411	6.23251e-06	0.0233144	0.0233144	0.0527426	0.0268784	4.27696	4.98393e-06	4.68278e-06	5.75241e-05	5.7527e-05	30.2931	1.60133e-06	0.000236163	0.000129705	0.000129704	0.00347222	0.0429906	4.27496	7.54504e-06	4.77223e-06	5.74972e-05	5.75002e-05	30.2789	1.60058e-06	0.000236054	0.000129644	0.000129644	0	0.0537321	4.27363	9.25245e-06	4.83187e-06	5.74793e-05	5.74823e-05
359	756-13-8	Perfluoro-2-methyl-3-pentanone	0.000427707	0.000682311	0.000852048	3.36537e-06	86.299	3.38617e-08	0.000446773	0.000446773	0.000213853	0.000341156	0.000426024	1.68269e-06	43.1495	1.69308e-08	0.000223387	0.000223387	0.0527426	0.0268778	4.27512	3.28521e-05	3.11409e-06	0.00138487	0.00138494	30.2456	1.5885e-07	1.92122e-05	0.00311904	0.00311901	0.00347222	0.0429897	4.27309	5.25029e-05	4.76365e-06	0.00138421	0.00138429	30.2313	1.58775e-07	1.92608e-05	0.00311756	0.00311753	0	0.0537309	4.27174	6.56034e-05	5.86336e-06	0.00138377	0.00138386
360	75768-65-9	Benzyltriphenylphosphanium 4‐[1,1,1,3,3,3‐ hexafluoro‐2‐(4‐hydroxyphenyl)propan‐2‐yl]benzen‐1‐olate	7032.23	8331.72	9198.06	4866.4	214754	1.38664e-07	619.725	619.725	3516.11	4165.86	4599.03	2433.2	107377	6.9332e-08	309.863	309.863	0.0527426	0.0251569	1.37513	1.58737	11.0952	144.267	144.328	0.78566	0.162128	67.5973	23.6225	23.658	0.00347222	0.0402465	1.34745	1.91392	11.2447	141.363	141.435	0.769844	0.158864	66.4979	23.147	23.1817	0	0.0503062	1.329	2.13162	11.3443	139.426	139.506
361	76023-99-9	(1R-cis)-Cyhalothric Acid	95.7521	138.217	166.527	24.977	600.801	1.33748e-08	9.56819	12.9493	47.8761	69.1086	83.2636	12.4885	300.4	6.68738e-09	4.78409	6.47464	0.0527426	0.00481284	0.0189574	0.786359	0.309479	2.4323	2.40488	0.00227289	0.000117459	0.011414	0.00192168	0.00190041	0.00347222	0.00770052	0.0110359	1.1352	0.204002	1.41594	1.40041	0.00132314	6.83778e-05	0.00698148	0.00111868	0.0011063	0	0.00962564	0.00575482	1.36776	0.133683	0.738364	0.730763
362	79456-26-1	3-Chloro-5-(trifluoromethyl)pyridin-2-amine	2.4329	2.49786	2.54116	2.32465	347.695	0.0239081	1.10395	1.062	1.21645	1.24893	1.27058	1.16232	173.848	0.011954	0.551973	0.531	0.0527426	0.026079	1.21529	0.0222398	0.108279	0.0608566	0.0593627	0.434948	0.0023653	0.285047	0.00693285	0.00677025	0.00347222	0.0417223	1.20404	0.0229186	0.107308	0.0602934	0.0588139	0.430923	0.00234341	0.282409	0.00686869	0.0067076	0	0.0521511	1.19654	0.0233711	0.10666	0.0599179	0.058448
363	835621-07-3	4-[4-({[4-Chloro-3-(trifluoromethyl)phenyl]carbamoyl}amino)-3-fluorophenoxy]-N-methylpyridine-2-carboxamide--hydrogen chloride (1/1)	2.20208e+06	3.21252e+06	3.88615e+06	518017	2.28048e+07	1.4622	4321.2	4321.2	1.10104e+06	1.60626e+06	1.94307e+06	259009	1.14024e+07	0.731098	2160.6	2160.6	0.0527426	0.0131708	0.0936649	0.46271	0.324123	2.70353	2.70399	0.011654	0.000361632	0.0364164	0.00993043	0.00993199	0.00347222	0.0210731	0.0744142	0.675268	0.26831	2.14788	2.14845	0.00925881	0.000287306	0.0290842	0.00788945	0.00789069	0	0.0263413	0.0615803	0.816973	0.231102	1.77744	1.77809
364	94239-04-0	2-Fluoro-6-(trifluoromethyl)pyridine	0.418757	0.420008	0.420843	0.41667	176.047	0.0115811	3.54065	3.54065	0.209378	0.210004	0.210421	0.208335	88.0237	0.00579056	1.77032	1.77032	0.0527426	0.0268483	3.73405	0.00320156	0.023815	0.00315064	0.00315176	15.4825	0.0041604	0.732606	0.00415869	0.00416685	0.00347222	0.0429444	3.7312	0.00322675	0.023798	0.00314823	0.00314936	15.4706	0.00415722	0.732046	0.00415551	0.00416367	0	0.0536751	3.72929	0.00324354	0.0237867	0.00314662	0.00314776
365	96383-55-0	((Perfluorohexyl)ethyl)-2-chloropropenoate	16.6966	25.9883	32.1827	1.21054	112085	0.0224742	3.72151	3.72151	8.34831	12.9941	16.0913	0.605268	56042.4	0.0112371	1.86076	1.86076	0.0527426	0.0247194	0.514044	0.000531455	0.000245561	0.0106461	0.010647	0.0763631	1.67017e-06	0.000250126	0.000503469	0.000503473	0.00347222	0.0395494	0.501037	0.00082818	0.000252768	0.0103767	0.0103778	0.0744309	1.6279e-06	0.000244034	0.00049073	0.000490733	0	0.049436	0.492366	0.001026	0.000257573	0.0101971	0.0101984
366	98-15-7	3-Chlorobenzotrifluoride	0.827844	0.8359	0.84127	0.814418	633.468	0.0459342	2.03924	2.03924	0.413922	0.41795	0.420635	0.407209	316.734	0.0229671	1.01962	1.01962	0.0527426	0.0268914	4.68416	0.00142334	0.0156001	0.016801	0.016803	43.053	0.00389735	1.09487	0.0491591	0.0491815	0.00347222	0.0430101	4.68257	0.00147644	0.0155997	0.0167953	0.0167974	43.0383	0.00389602	1.0945	0.0491424	0.0491648	0	0.0537558	4.6815	0.00151184	0.0155994	0.0167914	0.0167936
367	98-56-6	1-Chloro-4-(trifluoromethyl)benzene	4.00638	4.04358	4.06839	3.94438	3820.55	0.23234	11.7695	11.7695	2.00319	2.02179	2.03419	1.97219	1910.28	0.11617	5.88475	5.88475	0.0527426	0.0268993	4.99328	0.00101474	0.0113753	0.0122564	0.0122578	54.7898	0.00329932	0.954737	0.0428131	0.0428301	0.00347222	0.0430216	4.99191	0.0010557	0.0113761	0.0122531	0.0122545	54.7748	0.00329841	0.954475	0.0428013	0.0428183	0	0.0537698	4.991	0.00108301	0.0113766	0.0122508	0.0122523
[truncated: 131 more columns]

## Sheet: Table S5
RowNr	CAS RN	Name	Midpoint Ecotox. Charact. factor [PAF.m3.d/kgemitted]								Endpoint Ecotox. Charact. factor [PDF.m3.d/kgemitted]								Fate factors - mass in the environment for 1 kg/day emitted [kg.kg-1.d-1]
			Em.hom.airI	Em.ind.airI	Em.airU	Em.airC	Em.fr.waterC	Em.sea waterC	Em.nat.soilC	Em.agr.soilC	Em.hom.airI	Em.ind.airI	Em.airU	Em.airC	Em.fr.waterC	Em.sea waterC	Em.nat.soilC	Em.agr.soilC	Emission to household indoor air												Emission to industrial indoor air												Emission to continental urban air
			freshwater	freshwater	freshwater	freshwater	freshwater	freshwater	freshwater	freshwater	freshwater	freshwater	freshwater	freshwater	freshwater	freshwater	freshwater	freshwater	home.airI	airU	airC	fr.waterC	seawaterC	nat.soilC	agri.soilC	airG	fr.waterG	oceanG	nat.soilG	agri.soilG	ind.airI	airU	airC	fr.waterC	seawaterC	nat.soilC	agri.soilC	airG	fr.waterG	oceanG	nat.soilG	agri.soilG	airI	airU	airC	fr.waterC	seawaterC	nat.soilC	agri.soilC
1	302578-97-8	R -(-)-Fipronil	770.87	1036.59	1213.73	328.009	16903	0.00263413	0.273952	0.273952	385.435	518.293	606.865	164.005	8451.48	0.00131707	0.136976	0.136976	0.0527426	0.0218182	0.4334	0.181193	0.318231	2.64168	2.64194	0.0928105	0.00216859	0.232741	0.0775276	0.077537	0.00347222	0.0349078	0.406285	0.244533	0.300935	2.47641	2.4767	0.087004	0.00203291	0.218216	0.0726772	0.072686	0	0.0436342	0.388209	0.28676	0.289403	2.36622	2.36655
2	23282-60-2	Sodium bis[2-(N-ethylperfluorooctane-1-sulfonamido)ethyl] phosphate	8.19231	9.8046	10.8795	5.50514	264.864	1.03249e-12	0.00304266	0.00304266	4.09615	4.9023	5.43973	2.75257	132.432	5.16247e-13	0.00152133	0.00152133	0.0527426	0.025157	1.3752	0.114079	0.331743	2.96537	2.96561	0.785743	0.0114694	1.24503	0.48559	0.485642	0.00347222	0.0402467	1.34752	0.139018	0.326051	2.90568	2.90593	0.769926	0.0112385	1.21998	0.475816	0.475866	0	0.0503064	1.32906	0.155645	0.322257	2.86588	2.86615
3	880635-03-0	GW6471	7.76058	10.9652	13.1016	2.41953	186.667	8.2405e-06	0.00287337	0.00287337	3.88029	5.48261	6.55082	1.20977	93.3336	4.12025e-06	0.00143668	0.00143668	0.0527426	0.0202517	0.252775	0.166109	0.211704	1.80735	1.80756	0.0277784	0.000560025	0.0622367	0.0214023	0.0214048	0.00347222	0.032402	0.231399	0.23498	0.196708	1.65451	1.65476	0.0254293	0.000512666	0.0570146	0.0195924	0.0195946	0	0.0405022	0.217148	0.280894	0.186711	1.55261	1.55289
4	439680-77-0	1S-cis-Bifenthrin	3499.54	4188.25	4647.4	2351.69	113139	4.09263e-09	1.45346	1.45346	1749.77	2094.13	2323.7	1175.85	56569.6	2.04632e-09	0.726732	0.726732	0.0527426	0.025157	1.37519	0.111084	0.319986	2.85545	2.85568	0.785732	0.0111688	1.19962	0.467587	0.467635	0.00347222	0.0402466	1.34751	0.135368	0.314472	2.79797	2.79822	0.769915	0.010944	1.17549	0.458174	0.458222	0	0.0503064	1.32906	0.151558	0.310795	2.75965	2.75991
5	302578-96-7	S-(+)-Fipronil	913.82	1228.81	1438.81	388.835	20037.5	0.00312261	0.324754	0.324754	456.91	614.406	719.403	194.418	10018.7	0.0015613	0.162377	0.162377	0.0527426	0.0218182	0.4334	0.181193	0.318231	2.64168	2.64194	0.0928105	0.00216859	0.232741	0.0775276	0.077537	0.00347222	0.0349078	0.406285	0.244533	0.300935	2.47641	2.4767	0.087004	0.00203291	0.218216	0.0726772	0.072686	0	0.0436342	0.388209	0.28676	0.289403	2.36622	2.36655
6	2624-80-8	Sodium mono(N-ethyl-2-perfluorooctylsulfonaminoethyl) phosphate	36.4949	43.675	48.4617	24.5281	1179.55	1.12726e-11	0.0309607	0.0309607	18.2475	21.8375	24.2309	12.2641	589.776	5.63629e-12	0.0154804	0.0154804	0.0527426	0.025157	1.37519	0.122387	0.333513	2.96489	2.96513	0.785732	0.0123055	1.24786	0.485507	0.485562	0.00347222	0.0402466	1.34751	0.149134	0.327861	2.9052	2.90547	0.769916	0.0120578	1.22276	0.475734	0.475788	0	0.0503064	1.32906	0.166966	0.324094	2.86542	2.86569
7	77501-87-2	1-Carboxyethyl 5-[2-chloro-4-(trifluoromethyl)phenoxy]-2-nitrobenzoate	30.0957	35.9048	39.7775	20.4138	955.638	4.48634e-12	0.830091	0.830091	15.0478	17.9524	19.8888	10.2069	477.819	2.24317e-12	0.415045	0.415045	0.0527426	0.0251562	1.37472	0.13975	0.322575	2.84981	2.85006	0.785165	0.0141847	1.2021	0.466432	0.466494	0.00347222	0.0402454	1.34703	0.169748	0.31723	2.79241	2.79268	0.769353	0.013899	1.17791	0.457039	0.457099	0	0.0503048	1.32858	0.189747	0.313668	2.75415	2.75443
8	95977-29-0	Haloxyfop-P	236.904	352.491	429.549	44.2576	1585.31	4.45792e-06	2.83397	2.83397	118.452	176.246	214.775	22.1288	792.656	2.22896e-06	1.41699	1.41699	0.0527426	0.00530624	0.0218982	0.733106	0.316091	2.58332	2.58395	0.0038955	0.000137771	0.0158638	0.00349364	0.00349423	0.00347222	0.00848996	0.0130893	1.09092	0.211875	1.54414	1.54495	0.00232848	8.23507e-05	0.00980601	0.00208827	0.00208863	0	0.0106124	0.00721676	1.32946	0.142398	0.851358	0.852292
9	130771-95-8	Sodium 1H,1H,2H,2H-perfluorodecylphosphate	144.498	197.034	232.058	56.9381	2122.09	0.00053014	0.263908	0.263908	72.249	98.517	116.029	28.4691	1061.04	0.00026507	0.131954	0.131954	0.0527426	0.0196552	0.32314	0.329897	0.439964	3.6263	3.62673	0.0967845	0.00344518	0.315508	0.0994004	0.0994158	0.00347222	0.0314474	0.29298	0.451414	0.40445	3.28785	3.28835	0.0877514	0.00312364	0.286142	0.0901231	0.0901371	0	0.0393088	0.272874	0.532425	0.380775	3.06222	3.06276
10	82382-12-5	Sodium perfluorohexanesulfonate	84.323	100.948	112.031	56.6154	2693.78	3.01345e-09	0.709019	0.709019	42.1615	50.4738	56.0153	28.3077	1346.89	1.50672e-09	0.354509	0.354509	0.0527426	0.0251315	1.36045	0.169513	0.407029	3.60229	3.60263	0.768295	0.016761	1.49689	0.580882	0.580973	0.00347222	0.0402058	1.33265	0.20658	0.400494	3.52868	3.52905	0.752596	0.0164185	1.46633	0.569013	0.569102	0	0.0502554	1.31412	0.231292	0.396137	3.47961	3.48
11	40143-76-8	Perfluorohexyl phosphonic acid	62.1574	64.6015	66.2309	58.0839	2204.61	0.336664	1.6207	1.6207	31.0787	32.3007	33.1154	29.042	1102.31	0.168332	0.81035	0.810352	0.0527426	0.02659	3.23361	0.0988796	0.41708	0.995962	0.996094	4.63367	0.0405253	4.37163	0.454319	0.454533	0.00347222	0.0425329	3.22255	0.1045	0.415914	0.992555	0.992692	4.61782	0.0403867	4.35668	0.452765	0.452979	0	0.0531615	3.21517	0.108247	0.415136	0.990284	0.990424
12	30381-98-7	Ammonium bis(N-ethyl-2-perfluorooctylsulfonaminoethyl)phosphate	1.18139e-07	1.41385e-07	1.56882e-07	7.93956e-08	3.81887e-06	2.89537e-21	6.53235e-11	6.53235e-11	5.90695e-08	7.06925e-08	7.84411e-08	3.96978e-08	1.90943e-06	1.44768e-21	3.26617e-11	3.26617e-11	0.0527426	0.025157	1.3752	0.0651498	0.591344	5.81189	5.8123	0.785744	0.00655466	2.34845	0.951721	0.951778	0.00347222	0.0402467	1.34752	0.0793909	0.58045	5.6949	5.69532	0.769928	0.00642272	2.3012	0.932563	0.932619	0	0.0503064	1.32907	0.0888849	0.573187	5.61691	5.61734
13	57025-76-0	MC-15608 [2,4'-DICL-4-CF3-3'-CO2ME-DIPH ETHER]	1470.27	1681.78	1822.78	1117.76	108167	2.46275	31.9971	31.9971	735.135	840.889	911.392	558.878	54083.6	1.23137	15.9985	15.9986	0.0527426	0.0256908	1.16886	0.102639	0.330323	1.07645	1.07664	0.398119	0.00801726	0.828147	0.116431	0.116499	0.00347222	0.0411014	1.15289	0.118667	0.326991	1.06174	1.06195	0.392677	0.00790767	0.816859	0.11484	0.114907	0	0.0513751	1.14223	0.129352	0.324769	1.05193	1.05215
14	72629-94-8	Perfluorotridecanoic acid	3.22383	3.84739	4.2631	2.18456	108.057	0.00513254	0.00356949	0.00356949	1.61191	1.9237	2.13155	1.09228	54.0284	0.00256627	0.00178475	0.00178475	0.0527426	0.0252461	1.43389	0.088482	0.821891	8.3295	8.33014	0.862927	0.00957594	3.54176	1.45833	1.45845	0.00347222	0.040389	1.40661	0.107631	0.808195	8.17102	8.17168	0.846508	0.00939374	3.47445	1.43058	1.4307	0	0.0504843	1.38842	0.120397	0.799064	8.06536	8.06605
15	812-70-4	3-(Perfluoroheptyl)propanoic acid	26.2943	27.9883	29.1176	23.471	1023.75	0.152453	0.18878	0.188781	13.1471	13.9941	14.5588	11.7355	511.874	0.0762267	0.0943902	0.0943907	0.0527426	0.0264318	2.99497	0.0944706	0.402813	1.53048	1.53065	4.29569	0.036206	4.23444	0.698806	0.699023	0.00347222	0.0422807	2.97963	0.103075	0.401192	1.52264	1.52282	4.2737	0.0360206	4.21277	0.695228	0.695445	0	0.0528466	2.96941	0.108811	0.400111	1.51742	1.5176
16	69004-03-1	Toltrazuril	27.7499	41.1172	50.0287	5.47112	193.593	8.27838e-08	0.467365	0.467365	13.875	20.5586	25.0144	2.73556	96.7964	4.13919e-08	0.233683	0.233683	0.0527426	0.00639489	0.0284821	0.703696	0.322718	2.65105	2.65167	0.00538425	0.000181362	0.0192584	0.00486199	0.00486277	0.00347222	0.0102318	0.0179582	1.04283	0.224529	1.67152	1.6723	0.00339482	0.000114351	0.0124397	0.00306553	0.00306603	0	0.0127897	0.0109424	1.26891	0.15907	1.01849	1.01939
17	678-41-1	Bis(2-(perfluorooctyl)ethyl) hydrogen phosphate	0.504142	0.603359	0.669503	0.33878	16.2991	3.36183e-10	0.000142263	0.000142263	0.252071	0.301679	0.334752	0.16939	8.14956	1.68091e-10	7.11314e-05	7.11314e-05	0.0527426	0.025157	1.3752	0.0525961	0.317434	2.96556	2.96576	0.785742	0.00529193	1.22057	0.485622	0.485646	0.00347222	0.0402467	1.34752	0.0640952	0.311483	2.90587	2.90607	0.769925	0.0051854	1.19601	0.475846	0.47587	0	0.0503064	1.32906	0.0717613	0.307515	2.86607	2.86628
18	375-80-4	1,6-Diiodoperfluorohexane	0.0012136	0.00177644	0.00215167	0.000275533	0.515674	1.02213e-06	1.2282e-05	1.2282e-05	0.000606801	0.000888222	0.00107584	0.000137766	0.257837	5.11066e-07	6.14101e-06	6.14102e-06	0.0527426	0.0266267	4.50353	0.00706942	0.00345782	1.6029	1.60299	54.8697	0.00154	0.280708	6.21706	6.21704	0.00347222	0.0425872	4.48874	0.0110673	0.00366815	1.59764	1.59773	54.6895	0.00153495	0.279792	6.19664	6.19663	0	0.0532276	4.47888	0.0137326	0.00380837	1.59413	1.59423
19	40143-78-0	Perfluorooctylphosphoric acid	29.2031	31.6723	33.3185	25.0878	960.64	0.0121775	0.0257662	0.0257662	14.6016	15.8362	16.6592	12.5439	480.32	0.00608877	0.0128831	0.0128831	0.0527426	0.0261588	2.43739	0.127769	0.511128	2.23577	2.23601	2.23043	0.0300626	3.41682	0.648299	0.64848	0.00347222	0.0418458	2.41675	0.141368	0.50751	2.21684	2.21709	2.21155	0.029808	3.3879	0.64281	0.642989	0	0.0523038	2.403	0.150435	0.505098	2.20422	2.20448
20	83891-03-6	Norfluoxetine	1746.33	2448.45	2916.53	576.133	26895	0.00601446	21.3117	21.3117	873.166	1224.23	1458.27	288.066	13447.5	0.00300723	10.6559	10.6559	0.0527426	0.0184967	0.222242	0.316733	0.332364	2.67011	2.67047	0.033849	0.00116037	0.10367	0.0282699	0.0282749	0.00347222	0.0295941	0.19757	0.444672	0.301207	2.37368	2.37411	0.0300912	0.00103155	0.0922418	0.0251315	0.0251359	0	0.0369923	0.181121	0.529964	0.280436	2.17606	2.17654
21	176969-34-9	3-(Difluoromethyl)-1-methyl-1H-pyrazole-4-carboxylic acid	12.1382	16.7797	19.874	4.40234	70.1195	2.90337e-09	2.97877	2.9748	6.06909	8.38985	9.93702	2.20117	35.0598	1.45169e-09	1.48939	1.4874	0.0527426	0.00478902	0.0191094	1.06884	0.410109	2.96664	2.96865	0.00336342	0.000315999	0.0213496	0.00349969	0.00350352	0.00347222	0.00766241	0.0111097	1.4778	0.276344	1.72473	1.72656	0.00195541	0.000183714	0.0130887	0.00203463	0.00203686	0	0.00957801	0.00577661	1.75044	0.187168	0.896788	0.898501
22	80705-13-1	3-(Perfluorobutyl)propanoic acid	1.95381	1.96304	1.96919	1.93843	201.436	0.0401956	1.00034	1.00034	0.976907	0.981521	0.984597	0.969217	100.718	0.0200978	0.500168	0.500168	0.0527426	0.02689	4.46063	0.0103445	0.0673239	0.0435401	0.0435488	29.6106	0.0212721	3.29583	0.0920108	0.0920996	0.00347222	0.0430087	4.45917	0.0105008	0.0673084	0.0435258	0.0435346	29.6009	0.0212651	3.29476	0.0919807	0.0920694	0	0.0537544	4.4582	0.010605	0.0672981	0.0435163	0.0435252
23	151772-59-7	Perfluoro-3,6,9-trioxadecanoic acid	0.000567356	0.000678556	0.000752689	0.000382022	0.018386	2.08233e-09	1.60447e-07	1.60447e-07	0.000283678	0.000339278	0.000376345	0.000191011	0.00919299	1.04117e-09	8.02236e-08	8.02236e-08	0.0527426	0.0251676	1.38125	0.0526393	0.317077	2.95369	2.95389	0.791433	0.00533265	1.22474	0.485808	0.485832	0.00347222	0.0402635	1.35362	0.0641083	0.31117	2.89461	2.89481	0.775601	0.00522597	1.20024	0.476089	0.476113	0	0.0503274	1.3352	0.0717543	0.307233	2.85522	2.85542
24	144740-53-4	Flupyrsulfuron-methyl	170595	208354	233526	107664	2.97065e+06	1.17556e-05	63690.6	63690.6	85297.7	104177	116763	53832.1	1.48532e+06	5.87781e-06	31845.3	31845.3	0.0527426	0.0228733	0.614695	0.722829	1.01677	8.32743	8.32918	0.192168	0.0228387	1.28716	0.462539	0.462805	0.00347222	0.0365954	0.584863	0.888979	0.986798	7.92328	7.92532	0.182842	0.0217303	1.22546	0.440091	0.440344	0	0.0457434	0.564974	0.999746	0.966817	7.65385	7.65607
25	45298-90-6	Perfluorooctanesulfonate	44.9849	48.7354	51.2357	38.7341	1505.46	0.0399038	0.0780656	0.0780657	22.4924	24.3677	25.6178	19.3671	752.728	0.0199519	0.0390328	0.0390328	0.0527426	0.0261765	2.45089	0.196423	0.963089	4.19282	4.1934	2.26134	0.0467069	6.59957	1.22681	1.22736	0.00347222	0.041874	2.43066	0.217078	0.957191	4.15823	4.15885	2.24268	0.0463216	6.5452	1.21669	1.21723	0	0.052339	2.41718	0.230848	0.953258	4.13516	4.13581
26	500776-69-2	Sodium bis(perfluorooctyl)phosphinate	1.3414e-08	1.60537e-08	1.78135e-08	9.01449e-09	4.33651e-07	2.792e-19	5.40223e-12	5.40223e-12	6.70701e-09	8.02687e-09	8.90677e-09	4.50724e-09	2.16825e-07	1.396e-19	2.70112e-12	2.70112e-12	0.0527426	0.025157	1.3752	0.0594018	0.442797	4.23269	4.23298	0.785744	0.00597645	1.72786	0.693119	0.693158	0.00347222	0.0402467	1.34752	0.0723878	0.434574	4.14748	4.14778	0.769928	0.00585615	1.69309	0.679167	0.679205	0	0.0503064	1.32907	0.0810451	0.429091	4.09068	4.09099
27	70887-94-4	2H-Perfluoro-2-dodecenoate	0.311141	0.350389	0.376553	0.24573	17.6355	0.000281544	0.000225433	0.000225433	0.155571	0.175194	0.188277	0.122865	8.81777	0.000140772	0.000112717	0.000112717	0.0527426	0.0262406	2.56576	0.0377556	0.233608	1.89659	1.89673	3.73454	0.0123596	2.53786	0.878063	0.878138	0.00347222	0.0419762	2.54639	0.0441703	0.23216	1.88228	1.88242	3.70635	0.0122663	2.51871	0.871435	0.871509	0	0.0524666	2.53348	0.0484468	0.231194	1.87273	1.87288
28	13252-13-6	Perfluoro-2-methyl-3-oxahexanoic acid	46.3721	51.08	54.2186	38.5255	2465.82	0.188565	0.0829172	0.0829175	23.186	25.54	27.1093	19.2627	1232.91	0.0942827	0.0414586	0.0414587	0.0527426	0.0263062	2.59925	0.103427	0.482583	2.66639	2.66671	3.35293	0.0324253	4.63909	1.09493	1.09527	0.00347222	0.042081	2.58171	0.117438	0.48054	2.6484	2.64874	3.3303	0.0322065	4.60782	1.08754	1.08788	0	0.0525976	2.57002	0.126779	0.479179	2.6364	2.63675
29	2516-99-6	3,3,3-Trifluoropropionic acid	35.9477	36.2463	36.4454	35.45	669.645	0.0733751	73.2963	73.2963	17.9738	18.1232	18.2227	17.725	334.823	0.0366876	36.6482	36.6482	0.0527426	0.0267576	3.14422	0.245393	0.784083	0.345951	0.346098	2.48877	0.0603792	4.52133	0.0868544	0.0870587	0.00347222	0.0428014	3.13886	0.248036	0.78288	0.345361	0.345509	2.48453	0.0602763	4.51362	0.0867063	0.0869102	0	0.0534972	3.13528	0.249798	0.782078	0.344968	0.345117
30	65294-16-8	Perfluoro-(2,5,8-trimethyl-3,6,9-trioxadodecanoic) acid	1.07897e-08	1.29131e-08	1.43288e-08	7.25061e-09	3.48835e-07	3.23564e-21	3.04343e-12	3.04343e-12	5.39484e-09	6.45657e-09	7.16438e-09	3.62531e-09	1.74418e-07	1.61782e-21	1.52171e-12	1.52171e-12	0.0527426	0.025157	1.3752	0.052578	0.317305	2.96432	2.96452	0.785744	0.00529012	1.22007	0.485419	0.485443	0.00347222	0.0402467	1.34752	0.0640731	0.311356	2.90465	2.90485	0.769928	0.00518363	1.19551	0.475648	0.475671	0	0.0503064	1.32907	0.0717365	0.307389	2.86487	2.86508
31	646-83-3	Perfluoro-p-ethylcyclohexylsulfonic acid	60088.7	72602.3	80944.6	39232.8	1.83879e+06	9.9599e-05	169.002	169.002	30044.4	36301.1	40472.3	19616.4	919397	4.97995e-05	84.5012	84.5012	0.0527426	0.024947	1.26158	0.19547	0.497545	4.4113	4.41173	0.659631	0.0168959	1.65182	0.640141	0.64025	0.00347222	0.0399109	1.23303	0.240078	0.488831	4.31145	4.31192	0.644701	0.0165134	1.61449	0.625651	0.625758	0	0.0498869	1.21399	0.269816	0.483023	4.24488	4.24538
32	85068-29-7	3,5-Bis(trifluoromethyl)benzylamine	3.44201	3.46769	3.48481	3.39921	666.167	0.0702431	5.70098	5.70098	1.721	1.73384	1.7424	1.69961	333.083	0.0351216	2.85049	2.85049	0.0527426	0.0266629	2.45134	0.0129993	0.0845892	0.0270763	0.0270862	2.85856	0.00470844	0.729795	0.0100515	0.0100717	0.00347222	0.0426522	2.44462	0.0131444	0.0843651	0.027002	0.0270121	2.85072	0.00469554	0.727794	0.0100239	0.0100441	0	0.0533118	2.44014	0.013241	0.0842158	0.0269525	0.0269626
33	100568-02-3	(S)-Fluoxetine	124741	183873	223294	26188.2	1.03338e+06	0.0424614	705.279	705.279	62370.6	91936.5	111647	13094.1	516690	0.0212307	352.64	352.64	0.0527426	0.00966324	0.0534232	0.589825	0.330272	2.72961	2.73016	0.00724515	0.000251075	0.0261383	0.00627307	0.00627416	0.00347222	0.0154611	0.0383145	0.869613	0.252574	1.95765	1.95834	0.00519614	0.000180068	0.0189679	0.00449898	0.00449976	0	0.0193263	0.0282421	1.05614	0.200775	1.44301	1.44379
34	1228284-64-7	Pydiflumetofen	140.241	186.696	217.665	62.8169	4329.43	0.00206914	1.58411	1.58411	70.1206	93.3478	108.833	31.4085	2164.71	0.00103457	0.792057	0.792057	0.0527426	0.0227403	0.458484	0.155089	0.241783	1.75718	1.75738	0.0732782	0.00205368	0.181717	0.0509313	0.0509402	0.00347222	0.0363831	0.435449	0.207245	0.231743	1.66889	1.66912	0.0695965	0.00195049	0.172616	0.0483723	0.0483808	0	0.0454782	0.420092	0.242016	0.225049	1.61004	1.61029
35	407582-79-0	Sodium bis[2-(perfluorohexyl)ethyl] phosphate	0.388483	0.463645	0.513753	0.263213	12.692	3.02396e-06	0.000111431	0.000111431	0.194242	0.231823	0.256877	0.131607	6.346	1.51198e-06	5.57153e-05	5.57153e-05	0.0527426	0.0251992	1.39828	0.0586452	0.318502	2.91308	2.91328	0.804808	0.00604467	1.23869	0.483567	0.483595	0.00347222	0.0403141	1.37084	0.0712798	0.312735	2.8559	2.85611	0.789011	0.00592602	1.21439	0.474076	0.474102	0	0.0503907	1.35254	0.0797029	0.308889	2.81778	2.81799
36	2806-15-7	Sodium perfluorodecanesulfonate	2.03067	2.44101	2.71458	1.34676	63.8378	2.40499e-06	0.000768996	0.000768996	1.01533	1.22051	1.35729	0.67338	31.9189	1.2025e-06	0.000384498	0.000384498	0.0527426	0.0250571	1.31971	0.0987138	0.440121	4.03458	4.03489	0.719973	0.00922086	1.58456	0.621568	0.621623	0.00347222	0.040087	1.29158	0.120721	0.431875	3.94857	3.9489	0.704625	0.00902429	1.5508	0.608317	0.608371	0	0.050107	1.27282	0.135393	0.426377	3.89123	3.89157
37	1190931-41-9	Perfluoro(2-[5-methoxy-1,3-dioxolan-4-yloxy]acetic acid)	20421.4	25488.8	28867	11975.7	380950	0.32922	2712.49	2712.49	10210.7	12744.4	14433.5	5987.84	190475	0.16461	1356.25	1356.25	0.0527426	0.022878	0.647084	0.264964	0.449786	3.28945	3.28981	0.191145	0.00802274	0.599299	0.17073	0.170765	0.00347222	0.0366028	0.615729	0.333093	0.430942	3.13006	3.13046	0.181883	0.007634	0.570304	0.162457	0.162491	0	0.0457526	0.594827	0.378512	0.418379	3.0238	3.02422
38	73606-19-6	Potassium 9-chlorohexadecafluoro-3-oxanonane-1-sulfonate	0.635407	0.760845	0.84447	0.426345	20.4828	3.91483e-08	0.000225924	0.000225924	0.317704	0.380423	0.422235	0.213172	10.2414	1.95742e-08	0.000112962	0.000112962	0.0527426	0.0251463	1.36897	0.0657237	0.397818	3.73341	3.73367	0.778298	0.00655864	1.5261	0.607377	0.607414	0.00347222	0.0402295	1.34124	0.080126	0.390445	3.65778	3.65805	0.762531	0.00642578	1.49519	0.595073	0.595109	0	0.0502849	1.32275	0.0897276	0.385529	3.60736	3.60763
39	205650-69-7	Fipronil amide	27336.7	39190.9	47093.7	7579.66	258757	1.6119e-05	990.233	990.233	13668.3	19595.4	23546.9	3789.83	129378	8.05951e-06	495.116	495.116	0.0527426	0.0133029	0.105072	0.672265	0.495245	4.13969	4.14051	0.0302493	0.00136442	0.11596	0.0395334	0.0395411	0.00347222	0.0212845	0.0837541	0.964652	0.414468	3.29979	3.30081	0.024112	0.00108759	0.0927982	0.0315125	0.0315186	0	0.0266055	0.069542	1.15958	0.360616	2.73985	2.74102
40	45187-15-3	Perfluorobutanesulfonate	261.701	309.65	341.617	181.784	7753.5	6.39597e-10	29.4211	29.4211	130.85	154.825	170.808	90.892	3876.75	3.19798e-10	14.7106	14.7106	0.0527426	0.0251138	1.35041	0.187007	0.408728	3.58392	3.58427	0.756603	0.0189972	1.48464	0.571865	0.571967	0.00347222	0.0401776	1.32254	0.225144	0.402135	3.50994	3.51032	0.740985	0.018605	1.45402	0.56006	0.56016	0	0.0502201	1.30395	0.250569	0.39774	3.46061	3.46101
41	70887-84-2	2H-Perfluoro-2-decenoic acid	0.587843	0.731404	0.827111	0.348574	101.855	0.00338717	0.00490204	0.00490206	0.293921	0.365702	0.413556	0.174287	50.9274	0.00169358	0.00245102	0.00245103	0.0527426	0.0264837	3.1543	0.016389	0.0357952	1.09428	1.09435	11.0223	0.00734499	0.909597	1.21729	1.21733	0.00347222	0.042363	3.1395	0.0222197	0.0358737	1.08915	1.08922	10.9706	0.00731054	0.905335	1.21158	1.21162	0	0.0529493	3.12964	0.0261068	0.0359261	1.08572	1.0858
42	801212-59-9	Perfluoro-4-isopropoxybutanoic acid	0.0118132	0.0142213	0.0158268	0.00779956	1.17571	1.15572e-05	1.38619e-05	1.3862e-05	0.00590659	0.00711067	0.00791339	0.00389978	0.587853	5.77858e-06	6.93097e-06	6.93098e-06	0.0527426	0.0262722	2.60559	0.019672	0.0915492	1.46245	1.46255	4.94062	0.00639526	1.29043	0.882703	0.882738	0.00347222	0.0420267	2.58687	0.0250319	0.0911244	1.45194	1.45204	4.90511	0.0063493	1.28116	0.876359	0.876394	0	0.0525297	2.57438	0.0286052	0.0908412	1.44494	1.44504
43	863090-89-5	Perfluoro(4-methoxybutanoic acid)	0.208102	0.233551	0.250517	0.165688	29.7336	0.00311937	0.00465653	0.00465654	0.104051	0.116776	0.125259	0.0828438	14.8668	0.00155969	0.00232826	0.00232827	0.0527426	0.0265988	3.08438	0.0161701	0.0707928	0.671917	0.671963	7.62583	0.00864809	1.28895	0.528851	0.528895	0.00347222	0.0425474	3.07438	0.0192331	0.0706976	0.669738	0.669787	7.60111	0.00862006	1.28477	0.527137	0.52718	0	0.0531799	3.06771	0.0212752	0.0706341	0.668286	0.668336
44	1514-85-8	Difluoromalonic acid	166.746	204.405	229.51	103.982	763.507	2.73579e-06	96.283	96.283	83.3731	102.202	114.755	51.9911	381.754	1.36789e-06	48.1415	48.1415	0.0527426	0.0044228	0.0173693	1.51971	0.487688	2.75768	2.75893	0.00417426	0.000934936	0.0312508	0.00432064	0.00432498	0.00347222	0.00707646	0.00989116	1.86354	0.327681	1.5704	1.57182	0.00237709	0.000532412	0.0188064	0.00246045	0.00246292	0	0.00884556	0.00490576	2.09276	0.22101	0.778878	0.780423
45	284028-89-3	3,5,7,8-Tetrahydro-2-[4-(trifluoromethyl)phenyl]-4H-thiopyrano[4,3-d]pyrimidin-4-one	24661.1	35048.8	41973.8	7348.45	266622	0.0518183	1953.74	1953.74	12330.6	17524.4	20986.9	3674.23	133311	0.0259092	976.871	976.871	0.0527426	0.0145407	0.116915	0.664311	0.502511	4.01045	4.01133	0.0153314	0.000895351	0.077624	0.0190757	0.0190814	0.00347222	0.0232648	0.0960005	0.944666	0.433366	3.29303	3.29414	0.0125888	0.000735183	0.0641739	0.0156633	0.0156679	0	0.0290809	0.0820573	1.13157	0.387269	2.81475	2.81601
46	27619-94-9	6:2 Fluorotelomer sulfonate sodium salt	469.627	690.859	838.346	100.909	3053.28	2.44442e-05	21.1757	21.1757	234.814	345.429	419.173	50.4543	1526.64	1.22221e-05	10.5878	10.5878	0.0527426	0.00526277	0.0219706	1.03992	0.462126	3.64309	3.64425	0.00629411	0.000382422	0.0374898	0.00881904	0.00882131	0.00347222	0.0084204	0.0131029	1.53014	0.319977	2.17268	2.1742	0.0037537	0.00022807	0.023232	0.00525952	0.00526088	0	0.0105255	0.00719107	1.85695	0.225211	1.1924	1.19417
47	143701-75-1	RPA 202248	913.54	1331.91	1610.83	216.251	6466.27	3.86503e-07	62.4846	62.4846	456.77	665.957	805.415	108.125	3233.14	1.93251e-07	31.2423	31.2423	0.0527426	0.00714404	0.0330948	0.694111	0.320402	2.59442	2.59502	0.00485377	0.000185701	0.0171426	0.00414855	0.00414934	0.00347222	0.0114304	0.0215727	1.01214	0.228486	1.69116	1.69192	0.00316391	0.000121049	0.0114509	0.00270422	0.00270473	0	0.014288	0.0138914	1.22416	0.167208	1.08899	1.08986
48	1207727-04-5	Broflanilide	2.69129	3.51025	4.05622	1.32636	156.987	8.41654e-05	0.00288388	0.00288388	1.34565	1.75512	2.02811	0.66318	78.4935	4.20827e-05	0.00144194	0.00144194	0.0527426	0.0240743	0.568039	0.0683195	0.142711	0.936392	0.93649	0.0947788	0.00145503	0.153575	0.0417764	0.0417827	0.00347222	0.0385171	0.549157	0.0896002	0.138793	0.905265	0.905375	0.0916282	0.00140666	0.148482	0.0403877	0.0403938	0	0.0481456	0.536568	0.103787	0.136181	0.884514	0.884632
49	630402-22-1	Sodium perfluoropentanesulfonate	112.729	140.743	159.419	66.04	2764.51	2.37795e-08	3.65555	3.65555	56.3646	70.3714	79.7093	33.02	1382.25	1.18898e-08	1.82778	1.82778	0.0527426	0.0239645	0.892464	0.236438	0.4667	4.09465	4.09507	0.360716	0.0116741	0.990034	0.38072	0.380783	0.00347222	0.0383403	0.861551	0.298499	0.453624	3.95282	3.95329	0.348222	0.0112698	0.955797	0.367533	0.367594	0	0.0479241	0.840943	0.339873	0.444906	3.85827	3.85877
50	98789-57-2	Sodium Perfluorononanesulfonate	5.6027	6.83418	7.65516	3.55025	163.331	6.92549e-07	0.00222431	0.00222431	2.80135	3.41709	3.82758	1.77513	81.6655	3.46275e-07	0.00111215	0.00111215	0.0527426	0.0247325	1.16143	0.162964	0.472225	4.23163	4.23201	0.562881	0.0122133	1.41149	0.548934	0.549007	0.00347222	0.0395682	1.13215	0.201776	0.46238	4.12493	4.12535	0.548689	0.0119054	1.37594	0.535093	0.535165	0	0.0494587	1.11262	0.22765	0.455817	4.0538	4.05424
51	2250081-67-3	Sodium 4,8-dioxa-3H-perfluorononanoate	1.99023	2.18591	2.31637	1.66409	73.9563	0.000777561	0.000842018	0.000842018	0.995113	1.09296	1.15818	0.832044	36.9781	0.000388781	0.000421009	0.000421009	0.0527426	0.0261105	2.26822	0.0768516	0.393573	2.01725	2.01742	1.99343	0.0167987	2.54947	0.560783	0.560875	0.00347222	0.041769	2.24775	0.0862112	0.390453	1.99904	1.99923	1.97543	0.0166471	2.52647	0.555722	0.555813	0	0.0522081	2.23411	0.0924508	0.388373	1.98691	1.98709
52	59587-38-1	6:2 Fluorotelomer sulfonate potassium salt	11.1092	16.3419	19.8303	2.38797	72.2209	5.71695e-07	0.502391	0.502391	5.55458	8.17094	9.91517	1.19399	36.1105	2.85847e-07	0.251196	0.251196	0.0527426	0.00526244	0.021969	1.04	0.462086	3.64295	3.64411	0.00630639	0.000382455	0.0374627	0.00884172	0.008844	0.00347222	0.00841988	0.0131017	1.5302	0.31995	2.17256	2.17409	0.00376096	0.000228086	0.0232154	0.00527296	0.00527432	0	0.0105248	0.00719018	1.85701	0.225193	1.19229	1.19407
53	335-24-0	Potassium perfluoro-4-ethylcyclohexanesulfonate	17.8357	22.0308	24.8276	10.8437	470.964	2.66575e-08	0.406838	0.406838	8.91784	11.0154	12.4138	5.42187	235.482	1.33287e-08	0.203419	0.203419	0.0527426	0.0243274	1.00499	0.457348	1.04521	9.19573	9.19712	0.436369	0.0271582	2.59141	0.990151	0.990491	0.00347222	0.0389206	0.974687	0.572128	1.02644	8.9185	8.92009	0.423214	0.0263394	2.5138	0.9603	0.960629	0	0.0486493	0.954488	0.648649	1.01393	8.73367	8.73541
54	120067-83-6	Fipronil sulfide	29021.4	35609.4	40001.3	18041.4	2.62978e+06	9.80954	113.032	113.032	14510.7	17804.7	20000.7	9020.68	1.31489e+06	4.90477	56.5161	56.5161	0.0527426	0.0249392	0.719924	0.0569277	0.151489	0.620136	0.62022	0.144804	0.00210879	0.221935	0.0390495	0.0390615	0.00347222	0.0399003	0.703614	0.0703771	0.148732	0.606087	0.606182	0.141523	0.00206102	0.21692	0.0381648	0.0381765	0	0.0498744	0.692741	0.0793434	0.146893	0.596721	0.596823
55	380885-65-4	2-Chloro-5-[4-(difluoromethyl)-3-(hydroxymethyl)-5-oxo-4,5-dihydro-1H-1,2,4-triazol-1-yl]-4-fluorobenzoic acid	11.9101	15.4526	17.8143	6.0059	162.88	2.97961e-10	2.44181	2.44181	5.95505	7.7263	8.90714	3.00295	81.4402	1.48981e-10	1.2209	1.2209	0.0527426	0.0202742	0.358396	0.354419	0.40011	3.36374	3.36415	0.114962	0.00512911	0.304842	0.111627	0.111649	0.00347222	0.0324377	0.328202	0.461794	0.371216	3.08035	3.08082	0.105277	0.00469699	0.279228	0.102223	0.102243	0	0.0405467	0.308073	0.533378	0.351953	2.89143	2.89193
56	4021-47-0	Sodium perfluorooctanesulfonate	86.4108	112.188	129.373	43.4484	1801.39	1.72693e-05	0.0393879	0.0393879	43.2054	56.0941	64.6866	21.7242	900.694	8.63466e-06	0.019694	0.019694	0.0527426	0.0227499	0.632505	0.240687	0.540914	4.78593	4.78641	0.224831	0.00675102	0.779881	0.298473	0.298514	0.00347222	0.0363978	0.600788	0.314839	0.517953	4.54593	4.54648	0.213557	0.00641248	0.740855	0.283506	0.283544	0	0.0454964	0.579643	0.364274	0.502645	4.38594	4.38652
57	57677-95-9	Bis(3,3,4,4,5,5,6,6,7,7,8,8,8-tridecafluorooctyl) hydrogen phosphate	0.000124348	0.00014882	0.000165134	8.35609e-05	0.00402022	1.24937e-14	3.50856e-08	3.50856e-08	6.21738e-05	7.44098e-05	8.25671e-05	4.17805e-05	0.00201011	6.24686e-15	1.75428e-08	1.75428e-08	0.0527426	0.025157	1.3752	0.0525841	0.317399	2.96525	2.96545	0.785747	0.00529074	1.22044	0.485573	0.485597	0.00347222	0.0402467	1.34752	0.0640805	0.311448	2.90556	2.90577	0.76993	0.00518424	1.19588	0.475799	0.475822	0	0.0503064	1.32907	0.0717448	0.307481	2.86577	2.86598
58	53826-12-3	2-(Perfluorohexyl)ethanoic acid	4.66212	4.9223	5.09576	4.22848	214.272	0.0468821	0.0824573	0.0824577	2.33106	2.46115	2.54788	2.11424	107.136	0.0234411	0.0412287	0.0412288	0.0527426	0.0265433	3.13065	0.069126	0.328322	1.13998	1.1401	5.20236	0.0312684	4.00999	0.603057	0.603241	0.00347222	0.0424585	3.11874	0.0748477	0.327362	1.13564	1.13577	5.18257	0.0311494	3.99474	0.600763	0.600946	0	0.0530687	3.1108	0.0786622	0.326721	1.13275	1.13288
59	27854-31-5	2-(Perfluorooctyl)ethanoic acid	1.06473	1.25776	1.38645	0.74302	116.306	0.00672502	0.00595305	0.00595309	0.532367	0.628881	0.693224	0.37151	58.153	0.00336251	0.00297653	0.00297654	0.0527426	0.0264353	3.19323	0.0267951	0.0753543	1.52524	1.52534	11.4783	0.0156542	1.97985	1.74535	1.74544	0.00347222	0.0422855	3.17649	0.0345729	0.0753383	1.51724	1.51736	11.4181	0.0155721	1.96948	1.7362	1.73629	0	0.0528523	3.16534	0.0397581	0.0753277	1.51192	1.51203
60	137780-69-9	Perfluoro-3,6-dioxadecanoic acid	0.000986763	0.00118036	0.00130943	0.0006641	0.0319477	3.1169e-09	3.37254e-07	3.37254e-07	0.000493381	0.00059018	0.000654713	0.00033205	0.0159739	1.55845e-09	1.68627e-07	1.68627e-07	0.0527426	0.0251644	1.37938	0.0565133	0.379531	3.5767	3.57694	0.78949	0.00571248	1.47413	0.587336	0.587367	0.00347222	0.0402584	1.35174	0.0688362	0.372485	3.50501	3.50526	0.773667	0.00559799	1.4446	0.575565	0.575595	0	0.0503211	1.33331	0.0770514	0.367788	3.45722	3.45748
61	330562-41-9	Perfluoro-3,6,9-trioxatridecanoic acid	2.09601e-06	2.50851e-06	2.78351e-06	1.40851e-06	6.77651e-05	1.08115e-14	5.91121e-10	5.91121e-10	1.04801e-06	1.25426e-06	1.39176e-06	7.04255e-07	3.38825e-05	5.40574e-15	2.95561e-10	2.95561e-10	0.0527426	0.025157	1.37521	0.0525748	0.317255	2.96383	2.96403	0.785747	0.00528982	1.21987	0.48534	0.485363	0.00347222	0.0402467	1.34752	0.0640693	0.311307	2.90417	2.90437	0.769931	0.00518334	1.19532	0.47557	0.475593	0	0.0503064	1.32907	0.0717322	0.307341	2.86439	2.8646
62	335-70-6	1,8-Diiodoperfluorooctane	0.0188827	0.0190445	0.0191523	0.018613	112.095	0.0005531	0.0398518	0.0398518	0.00944134	0.00952224	0.00957617	0.0093065	56.0473	0.00027655	0.0199259	0.0199259	0.0527426	0.0271194	39.0375	6.17926e-05	0.000402352	0.0036472	0.00364738	1610.17	0.000671449	0.122402	0.0478903	0.0478907	0.00347222	0.0432561	39.037	6.8084e-05	0.000402766	0.00364715	0.00364733	1610.15	0.000671441	0.122401	0.0478897	0.0478901	0	0.0540139	39.0367	7.22782e-05	0.000403042	0.00364712	0.0036473
63	307-78-8	Perfluorodecanedioic acid	0.0548742	0.0657009	0.0729188	0.0368296	1.76931	1.95701e-08	2.21493e-05	2.21493e-05	0.0274371	0.0328505	0.0364594	0.0184148	0.884655	9.78503e-09	1.10747e-05	1.10747e-05	0.0527426	0.0251476	1.36966	0.0670563	0.447576	4.24037	4.24067	0.778882	0.00669674	1.72863	0.69015	0.690193	0.00347222	0.0402315	1.34193	0.0817434	0.439302	4.15454	4.15485	0.763116	0.00656118	1.69365	0.67618	0.676222	0	0.0502875	1.32345	0.0915349	0.433787	4.09732	4.09763
64	70609-44-8	Sodium bis(perfluorohexyl)phosphinate	1.52221e-05	1.82175e-05	2.02145e-05	1.02297e-05	0.000492095	2.21058e-13	6.56021e-09	6.56021e-09	7.61104e-06	9.10877e-06	1.01073e-05	5.11483e-06	0.000246047	1.10529e-13	3.28011e-09	3.28011e-09	0.0527426	0.0251571	1.37521	0.0606553	0.471348	4.5295	4.52981	0.785752	0.00610259	1.84549	0.741729	0.741771	0.00347222	0.0402467	1.34753	0.073915	0.462609	4.43832	4.43865	0.769936	0.00597975	1.80836	0.726798	0.726839	0	0.0503064	1.32907	0.0827549	0.456783	4.37754	4.37787
65	45285-51-6	Perfluorooctanoate	2.36608	2.56924	2.70468	2.02749	102.016	0.00312059	0.00177634	0.00177634	1.18304	1.28462	1.35234	1.01374	51.0081	0.0015603	0.000888168	0.000888169	0.0527426	0.02626	2.42101	0.0933543	0.384339	1.54016	1.54033	2.31965	0.022983	2.70449	0.469646	0.469784	0.00347222	0.0420078	2.40333	0.103511	0.382055	1.52891	1.52909	2.30272	0.0228152	2.68475	0.466216	0.466354	0	0.0525063	2.39154	0.110282	0.380532	1.52142	1.5216
66	53826-13-4	2-(Perfluorodecyl)ethanoic acid	0.306094	0.351781	0.382238	0.229949	21.9748	0.000347019	0.000321339	0.000321339	0.153047	0.17589	0.191119	0.114975	10.9874	0.000173509	0.000160669	0.00016067	0.0527426	0.0263264	2.97081	0.0258681	0.151258	2.11663	2.11678	7.97724	0.0134542	3.04155	1.80914	1.80923	0.00347222	0.0421121	2.95122	0.0318259	0.150575	2.10268	2.10283	7.92464	0.0133655	3.0215	1.79721	1.7973	0	0.0526359	2.93816	0.0357978	0.150119	2.09337	2.09353
67	335-95-5	Sodium perfluorooctanoate	0.332409	0.361039	0.380126	0.284693	14.5082	0.000961187	0.000530341	0.000530342	0.166205	0.18052	0.190063	0.142347	7.25408	0.000480594	0.00026517	0.000265171	0.0527426	0.0262641	2.42618	0.140727	0.722039	2.96045	2.96087	2.34504	0.0348884	5.22133	0.91072	0.911129	0.00347222	0.0420142	2.40864	0.156105	0.718314	2.93905	2.93949	2.32808	0.0346361	5.18364	0.904135	0.904542	0	0.0525143	2.39695	0.166357	0.715832	2.92478	2.92524
68	52299-26-0	Perfluorodecylphosphonic acid	2.7091	3.10176	3.36354	2.05466	91.9359	0.000211293	0.00112444	0.00112444	1.35455	1.55088	1.68177	1.02733	45.968	0.000105647	0.00056222	0.00056222	0.0527426	0.0256741	1.79093	0.0928567	0.448889	3.31578	3.31604	1.25966	0.0141075	2.26806	0.713263	0.713348	0.00347222	0.0410725	1.76575	0.108559	0.443384	3.26917	3.26945	1.24195	0.0139092	2.2362	0.703238	0.703322	0	0.0513381	1.74897	0.119027	0.439714	3.2381	3.23839
69	425670-75-3	3,3,4,4,5,5,6,6,7,7,8,8,8-Tridecafluorooctane-1-sulfonate	162.56	240.828	293.007	32.1121	1075.56	7.91408e-06	3.50465	3.50465	81.2798	120.414	146.504	16.056	537.782	3.95704e-06	1.75232	1.75232	0.0527426	0.00539796	0.0227516	1.01961	0.462789	3.68459	3.68574	0.00652354	0.000362971	0.0385035	0.00920873	0.00921091	0.00347222	0.00863672	0.0136643	1.51085	0.321757	2.21291	2.21443	0.00391793	0.000217995	0.0239872	0.00553062	0.00553192	0	0.0107959	0.00760603	1.83834	0.227735	1.23178	1.23356
70	849818-58-2	6-(trifluoromethyl)quinoline-2-carboxylic Acid	5.00248	7.28721	8.81036	1.1946	36.5619	1.34145e-06	0.286371	0.286371	2.50124	3.6436	4.40518	0.597299	18.2809	6.70726e-07	0.143186	0.143186	0.0527426	0.00800202	0.0400254	0.674236	0.335581	2.71688	2.71747	0.00716746	0.000311417	0.0274334	0.00634685	0.00634818	0.00347222	0.0128032	0.0270238	0.982416	0.245132	1.83434	1.83509	0.00483921	0.000210258	0.0187844	0.00428517	0.00428606	0	0.0160039	0.018356	1.18787	0.184833	1.24598	1.24683
71	2806-24-8	Perfluorooctanesulfonamidoacetic acid	1.05698	1.29359	1.45133	0.662636	137.407	0.00317502	0.00486289	0.00486292	0.528492	0.646797	0.725667	0.331318	68.7037	0.00158751	0.00243145	0.00243146	0.0527426	0.0264439	3.49643	0.0222989	0.0430615	1.73356	1.73367	20.587	0.0151677	1.83557	3.24942	3.24951	0.00347222	0.0422983	3.4781	0.0307654	0.0432495	1.72447	1.72459	20.4791	0.0150882	1.82595	3.23239	3.23248	0	0.0528679	3.46588	0.0364098	0.0433748	1.71841	1.71854
72	370-86-5	Carbonyl cyanide p-trifluoromethoxyphenylhydrazone	996.491	1280.09	1469.16	523.818	68211.9	0.174128	250.608	250.608	498.245	640.047	734.582	261.909	34105.9	0.0870638	125.304	125.304	0.0527426	0.023788	0.45643	0.155351	0.290974	1.39482	1.39514	0.0571826	0.00276922	0.251197	0.0482345	0.0482623	0.00347222	0.0380594	0.439653	0.200454	0.2844	1.34355	1.34394	0.0550807	0.00266743	0.2421	0.0464616	0.0464884	0	0.0475736	0.428468	0.230522	0.280017	1.30937	1.3098
73	62037-80-3	Ammonium perfluoro-2-methyl-3-oxahexanoate	42.323	48.6847	52.9258	31.7201	1337.07	1.91097e-05	0.341627	8.66199	21.1615	24.3423	26.4629	15.8601	668.535	9.55484e-06	0.170814	4.33099	0.0527426	0.0254452	1.51849	0.192285	0.501716	2.72895	2.71464	0.727265	0.0204811	1.67896	0.389412	0.387606	0.00347222	0.0407073	1.4931	0.221442	0.49475	2.68331	2.66927	0.715102	0.0201385	1.6509	0.382899	0.381124	0	0.050882	1.47617	0.24088	0.490106	2.65288	2.63903
74	57226-68-3	3-Phenyl-3-[4-(trifluoromethyl)phenoxy]propan-1-amine--hydrogen chloride (1/1)	459.163	651.931	780.444	137.881	6101.95	0.00100379	5.24246	5.24246	229.581	325.966	390.222	68.9406	3050.97	0.000501896	2.62123	2.62123	0.0527426	0.0169577	0.174411	0.367716	0.340474	2.78129	2.78169	0.0265702	0.000909936	0.0822273	0.022528	0.0225319	0.00347222	0.0271319	0.150696	0.522599	0.301393	2.40312	2.40361	0.0229575	0.000786215	0.0711491	0.0194649	0.0194683	0	0.0339147	0.134887	0.625854	0.275339	2.15102	2.15155
75	1003318-67-9	Oxathiapiprolin	259.422	375.143	452.29	66.5533	5565.28	0.000688989	1.32304	1.32304	129.711	187.571	226.145	33.2767	2782.64	0.000344494	0.66152	0.66152	0.0527426	0.0182076	0.160411	0.213367	0.179534	1.44181	1.44203	0.0109572	0.000320334	0.0303349	0.00858726	0.00858857	0.00347222	0.0291317	0.141871	0.308724	0.162782	1.27518	1.27544	0.00969079	0.000283312	0.0268824	0.00759479	0.00759595	0	0.0364144	0.129512	0.372295	0.151614	1.16409	1.16439
76	114519-85-6	Sodium bis(1H,1H,2H,2H-perfluorodecyl)phosphate	0.000565445	0.000676726	0.000750914	0.000379976	0.0182811	3.74299e-13	1.59562e-07	1.59562e-07	0.000282722	0.000338363	0.000375457	0.000189988	0.00914053	1.8715e-13	7.97809e-08	7.97809e-08	0.0527426	0.025157	1.3752	0.0525961	0.317434	2.96556	2.96576	0.785742	0.00529193	1.22057	0.485622	0.485646	0.00347222	0.0402467	1.34752	0.0640952	0.311483	2.90587	2.90607	0.769925	0.0051854	1.19601	0.475846	0.47587	0	0.0503064	1.32906	0.0717613	0.307515	2.86607	2.86628
77	144965-22-0	Sodium 1H,1H,2H,2H-perfluorooctylphosphate	98.6245	116.033	127.638	69.611	2411.99	0.00402855	7.27531	7.27531	49.3123	58.0163	63.819	34.8055	1206	0.00201427	3.63766	3.63766	0.0527426	0.0247763	1.21145	0.193015	0.449146	2.96423	2.96452	0.505559	0.0146947	1.19966	0.33167	0.331735	0.00347222	0.0396381	1.18156	0.230041	0.439589	2.89111	2.89142	0.493088	0.0143322	1.17009	0.323488	0.323552	0	0.0495459	1.16164	0.254724	0.433218	2.84236	2.84269
78	29311-67-9	Perfluoro-3,6-dioxa-4-methyl-7-octene-1-sulfonic acid	0.117768	0.14095	0.156406	0.0791304	3.80504	4.06864e-10	8.25211e-05	8.25211e-05	0.058884	0.0704752	0.0782028	0.0395652	1.90252	2.03432e-10	4.12605e-05	4.12605e-05	0.0527426	0.0251554	1.37427	0.0992884	0.746357	7.2595	7.26007	0.784628	0.0099735	2.95654	1.18762	1.18773	0.00347222	0.0402441	1.34658	0.120998	0.733253	7.11323	7.11383	0.768819	0.00977254	2.89703	1.16369	1.16379	0	0.0503032	1.32812	0.13547	0.724517	7.01572	7.01634
79	757124-72-4	2-(Perfluorobutyl)-1-ethanesulfonic acid	54.8924	80.431	97.4568	12.3281	347.326	9.41865e-07	3.37826	3.37826	27.4462	40.2155	48.7284	6.16406	173.663	4.70932e-07	1.68913	1.68913	0.0527426	0.00476141	0.0191854	0.971142	0.409879	3.22499	3.22597	0.00538357	0.000321305	0.0297584	0.00673469	0.00673641	0.00347222	0.00761823	0.0111368	1.42325	0.275873	1.87206	1.87334	0.00312509	0.000186513	0.0179494	0.0039094	0.0039104	0	0.00952278	0.00577117	1.72465	0.186537	0.970112	0.971593
80	151772-58-6	Perfluoro-3,6-dioxaheptanoic acid	0.118832	0.129948	0.137358	0.100305	5.85241	0.000283966	9.81495e-05	9.81498e-05	0.0594159	0.0649738	0.0686791	0.0501527	2.9262	0.000141983	4.90747e-05	4.90749e-05	0.0527426	0.0262888	2.49195	0.0630562	0.239735	1.08255	1.08265	2.72802	0.0173098	1.91936	0.377258	0.377336	0.00347222	0.0420536	2.47463	0.0706942	0.23836	1.07502	1.07513	2.70905	0.0171895	1.90603	0.374636	0.374713	0	0.0525635	2.46308	0.0757862	0.237443	1.07	1.07012
81	406-93-9	4,4,4-Trifluorobutyric Acid	27.9405	28.1976	28.369	27.5121	619.312	0.0573991	64.2529	64.2529	13.9703	14.0988	14.1845	13.756	309.656	0.0286995	32.1265	32.1265	0.0527426	0.0267036	2.8061	0.210535	0.676809	0.304902	0.305031	2.02687	0.0471436	3.56287	0.069842	0.0700055	0.00347222	0.0427162	2.79967	0.213014	0.675388	0.304203	0.304333	2.02223	0.0470356	3.55471	0.069682	0.0698451	0	0.0533912	2.79538	0.214666	0.674441	0.303737	0.303869
82	375-50-8	Perfluoro-1,4-diiodobutane	0.176279	0.185151	0.191066	0.161491	478.085	0.00540004	0.0668633	0.0668633	0.0881394	0.0925757	0.0955332	0.0807456	239.042	0.00270002	0.0334317	0.0334317	0.0527426	0.0270795	32.9028	0.000335383	0.00123741	0.241835	0.241846	1330.02	0.00188992	0.368258	3.11202	3.11201	0.00347222	0.0432134	32.9008	0.000447499	0.00124807	0.241821	0.241832	1329.94	0.00188981	0.368236	3.11184	3.11183	0	0.0539694	32.8996	0.000522243	0.00125517	0.241811	0.241823
83	439680-76-9	(+)-(1R)-cis-Bifenthrin	3714.84	4956.44	5784.17	1645.51	350597	0.166404	4.07964	4.07964	1857.42	2478.22	2892.09	822.757	175299	0.0832022	2.03982	2.03982	0.0527426	0.023541	0.396096	0.0411553	0.0792825	0.433882	0.433934	0.0435699	0.000553845	0.0606027	0.0138305	0.0138329	0.00347222	0.0376644	0.38028	0.0551177	0.0766616	0.416558	0.416618	0.0418302	0.000531731	0.0581906	0.0132783	0.0132806	0	0.0470799	0.369736	0.0644259	0.0749144	0.405009	0.405074
84	914637-49-3	2H,2H,3H,3H-Perfluorooctanoic acid	47.6708	64.816	76.2461	19.0955	405.9	3.66613e-07	9.58094	9.54801	23.8354	32.408	38.1231	9.54774	202.95	1.83306e-07	4.79047	4.77401	0.0527426	0.0136645	0.113144	0.763149	0.531512	4.11883	4.13758	0.0319833	0.0025698	0.151101	0.040624	0.0408456	0.00347222	0.0218629	0.0909979	1.03904	0.447398	3.31264	3.32808	0.0257231	0.0020668	0.121902	0.0326725	0.0328507	0	0.0273285	0.0762338	1.22297	0.391322	2.77518	2.78841
85	114247-09-5	(-)-(R)-Fluoxetine hydrochloride	466.551	683.052	827.386	105.716	4270.49	0.000257676	3.77851	3.77851	233.275	341.526	413.693	52.8579	2135.24	0.000128838	1.88925	1.88925	0.0527426	0.0114729	0.0725357	0.534565	0.333897	2.76347	2.76398	0.00979252	0.000337079	0.0333567	0.00843003	0.00843149	0.00347222	0.0183565	0.0550421	0.782866	0.266637	2.097	2.09764	0.00743084	0.000255785	0.0254993	0.00639694	0.00639805	0	0.0229456	0.0433797	0.9484	0.221797	1.65268	1.65341
86	725-89-3	Benzoic acid, 3,5-bis(trifluoromethyl)-	0.54329	0.555433	0.563528	0.523051	22.2335	0.00552106	0.065934	0.0659341	0.271645	0.277716	0.281764	0.261526	11.1167	0.00276053	0.032967	0.032967	0.0527426	0.0266383	2.7252	0.144803	0.741791	0.77352	0.773767	2.50278	0.0399627	5.05531	0.226111	0.226482	0.00347222	0.042612	2.71734	0.149048	0.740012	0.771291	0.771544	2.49556	0.0398475	5.04075	0.225459	0.225829	0	0.053261	2.71211	0.151878	0.738826	0.769804	0.770061
87	394730-71-3	Pyriprole	697.838	955.885	1127.92	267.76	10874.2	6.5839e-05	0.529625	0.529625	348.919	477.942	563.958	133.88	5437.11	3.29195e-05	0.264812	0.264812	0.0527426	0.0199156	0.330706	0.379046	0.574278	5.00547	5.00611	0.1016	0.0036888	0.39558	0.147457	0.14748	0.00347222	0.031864	0.301112	0.520904	0.531855	4.55754	4.5583	0.0925084	0.0033587	0.360366	0.134261	0.134282	0	0.0398296	0.281383	0.615476	0.503572	4.25892	4.25976
88	330-12-1	4-(Trifluoromethoxy)benzoic acid	1.34198	1.40825	1.45243	1.23153	81.8221	0.00303419	1.38073	1.38073	0.67099	0.704125	0.726215	0.615765	40.911	0.00151709	0.690365	0.690365	0.0527426	0.0260424	1.29656	0.146006	0.518428	0.640571	0.640806	0.445115	0.0141875	1.31586	0.0694592	0.0695859	0.00347222	0.0416634	1.28402	0.154054	0.514153	0.634376	0.634622	0.440811	0.0140503	1.30316	0.0687875	0.0689129	0	0.0520774	1.27566	0.159419	0.511303	0.630246	0.630499
89	25366-23-8	2-(N,N'-Dimethylureido)-5-trifluoromethyl-1,3,4-thiadiazole	281.132	393.856	469.006	93.259	1814.42	0.000156608	53.5944	53.5941	140.566	196.928	234.503	46.6295	907.209	7.83041e-05	26.7972	26.7971	0.0527426	0.00694677	0.0323111	1.65324	0.809276	5.77702	5.7797	0.00623511	0.000849865	0.0710923	0.0121194	0.0121272	0.00347222	0.0111148	0.0208837	2.31677	0.62068	3.73387	3.73738	0.00402995	0.000549295	0.0490687	0.00783313	0.0078382	0	0.0138935	0.0132654	2.75912	0.49495	2.37177	2.37584
90	460-37-7	1,1,1-Trifluoro-3-iodopropane	0.00423594	0.00424773	0.00425558	0.00421629	7.14678	0.000108523	0.0180004	0.0180004	0.00211797	0.00212386	0.00212779	0.00210815	3.57339	5.42616e-05	0.0090002	0.0090002	0.0527426	0.0269684	13.2347	0.000173404	0.0011912	0.00066349	0.000663537	424.279	0.00167857	0.281145	0.00677125	0.00677227	0.00347222	0.0431037	13.2342	0.000178623	0.00119138	0.000663464	0.000663512	424.262	0.00167851	0.281134	0.00677098	0.00677201	0	0.0538605	13.2339	0.000182102	0.00119151	0.000663447	0.000663495
91	951659-40-8	Flupyradifurone	3655.25	4780.76	5531.09	1779.4	18984.4	3.17116e-05	1516.22	1516.22	1827.62	2390.38	2765.55	889.7	9492.21	1.58558e-05	758.112	758.112	0.0527426	0.00440605	0.0170155	1.28844	0.446664	2.9013	2.90246	0.00241262	0.000335943	0.0187355	0.00244538	0.00244706	0.00347222	0.00704966	0.0096803	1.68543	0.299898	1.65058	1.65198	0.00137257	0.000191122	0.0115472	0.00139121	0.00139216	0	0.00881206	0.00479019	1.95008	0.202054	0.816774	0.818328
92	100568-03-4	(R)-(+)-Fluoxetine	117962	172745	209267	26657.9	1.08247e+06	0.0674058	738.974	738.974	58981.1	86372.5	104633	13328.9	541237	0.0337029	369.487	369.487	0.0527426	0.0115067	0.0729529	0.532342	0.334406	2.7664	2.7669	0.00984179	0.000340558	0.0338529	0.00847464	0.00847611	0.00347222	0.0184106	0.0554127	0.779806	0.267209	2.10127	2.1019	0.00747551	0.000258677	0.0259001	0.00643706	0.00643818	0	0.0230131	0.0437193	0.944782	0.222411	1.65785	1.65857
93	128621-72-7	Carfentrazone	1153.98	1567.55	1843.26	464.71	15702.4	4.88946e-07	82.642	82.642	576.991	783.773	921.628	232.355	7851.21	2.44473e-07	41.321	41.321	0.0527426	0.0190827	0.28513	0.653239	0.765395	6.47565	6.47682	0.0906665	0.00589121	0.472149	0.171326	0.171373	0.00347222	0.0305314	0.256054	0.890058	0.707219	5.81529	5.81672	0.0814208	0.00529045	0.424531	0.153855	0.153897	0	0.038164	0.23667	1.04794	0.668434	5.37505	5.37666
94	166812-75-5	1,1,1-Trifluorooctadec-13-en-2-one	6.82278	8.81829	10.1486	3.49692	341.768	0.000106403	0.00487647	0.00487647	3.41139	4.40915	5.07432	1.74846	170.884	5.32013e-05	0.00243824	0.00243824	0.0527426	0.0243214	0.680657	0.093589	0.26312	2.09748	2.09769	0.147507	0.00255365	0.354309	0.117773	0.117791	0.00347222	0.038912	0.660101	0.121786	0.256835	2.03413	2.03437	0.143053	0.00247653	0.343645	0.114217	0.114233	0	0.048639	0.646398	0.140584	0.252645	1.9919	1.99216
95	2355-31-9	2-(N-Methylperfluorooctanesulfonamido)acetic acid	0.20563	0.306981	0.374548	0.0367124	59.6495	0.000101591	0.000834854	0.000834856	0.102815	0.15349	0.187274	0.0183562	29.8248	5.07957e-05	0.000417427	0.000417428	0.0527426	0.0263935	2.95373	0.00997614	0.00699655	1.28558	1.28566	9.87721	0.000996946	0.163952	1.36855	1.36856	0.00347222	0.0422195	2.93656	0.0153903	0.00719049	1.27811	1.27819	9.81977	0.000991149	0.163002	1.36059	1.3606	0	0.0527702	2.9251	0.0189998	0.00731979	1.27312	1.27321
96	29081-56-9	Ammonium perfluorooctanesulfonate	3.15181	4.14369	4.80494	1.49868	61.1379	1.19088e-06	0.00288558	0.00288558	1.5759	2.07184	2.40247	0.749341	30.5689	5.95442e-07	0.00144279	0.00144279	0.0527426	0.0221885	0.550122	0.416173	1.05933	9.42886	9.43013	0.190305	0.00940097	1.34155	0.50476	0.50487	0.00347222	0.0354999	0.518449	0.550642	1.01292	8.88599	8.88748	0.179348	0.00885971	1.26486	0.475698	0.475802	0	0.0443742	0.497333	0.640289	0.981974	8.52408	8.52571
97	22898-01-7	Sodium 2,2,3,3-tetrafluoropropionate	0.0388443	0.0390659	0.0392137	0.0384749	0.846513	0.000189933	0.0913586	0.0913585	0.0194221	0.019533	0.0196068	0.0192374	0.423257	9.49667e-05	0.0456793	0.0456793	0.0527426	0.0268149	3.31297	0.279096	1.07569	0.315726	0.315963	3.05883	0.0806086	7.29576	0.0926423	0.0930542	0.00347222	0.0428924	3.30944	0.281234	1.07471	0.31539	0.315629	3.05557	0.0805227	7.28799	0.0925436	0.092955	0	0.0536108	3.30709	0.28266	1.07405	0.315166	0.315405
98	144740-54-5	Flupyrsulfuron-methyl sodium	9097.65	11581.3	13237.1	4958.22	48081.3	2.87928e-06	5407.85	5407.82	4548.83	5790.66	6618.54	2479.11	24040.7	1.43964e-06	2703.92	2703.91	0.0527426	0.00456598	0.0161131	2.46554	0.895795	4.67786	4.68172	0.000542446	0.000248557	0.0410935	0.00143428	0.00143662	0.00347222	0.00730556	0.00925141	3.13881	0.680278	2.68581	2.69054	0.000311448	0.00014271	0.0301729	0.000823494	0.00082484	0	0.00913194	0.00467693	3.58765	0.536601	1.35778	1.36308
99	658066-35-4	Fluopyram	126.55	184.863	223.737	29.3634	1192.44	7.54565e-05	0.584091	0.584091	63.2752	92.4313	111.869	14.6817	596.219	3.77282e-05	0.292045	0.292045	0.0527426	0.0120781	0.0809481	0.516109	0.339625	2.82149	2.82199	0.0120688	0.000403334	0.0395251	0.0104443	0.010446	0.00347222	0.0193247	0.0624829	0.754201	0.274645	2.17787	2.1785	0.00931575	0.000311329	0.0306851	0.00806181	0.00806315	0	0.0241559	0.0501728	0.912929	0.231326	1.7488	1.7495
100	372137-35-4	Saflufenacil	156.998	212.124	248.874	65.1222	886.595	1.10334e-07	50.8731	50.8731	78.4991	106.062	124.437	32.5611	443.297	5.51671e-08	25.4366	25.4366	0.0527426	0.00501086	0.0199777	1.36836	0.523088	3.5664	3.5679	0.0024473	0.000305869	0.0225259	0.00302025	0.00302213	0.00347222	0.00801735	0.011756	1.84905	0.366047	2.09867	2.10054	0.00144013	0.000179991	0.0145708	0.00177729	0.00177839	0	0.0100217	0.00627489	2.16952	0.261352	1.12019	1.12231
101	106917-52-6	Flusulfamide	2697.76	3948.37	4782.11	613.402	23183.6	0.000452395	4.32826	4.32826	1348.88	1974.19	2391.06	306.701	11591.8	0.000226197	2.16413	2.16413	0.0527426	0.0110336	0.0712778	0.992882	0.723218	5.92972	5.93135	0.0189841	0.00106934	0.12389	0.0366356	0.0366447	0.00347222	0.0176537	0.0533926	1.45392	0.590026	4.44183	4.44398	0.0142206	0.000801019	0.0941393	0.027443	0.0274498	0	0.022067	0.0414692	1.76128	0.501232	3.4499	3.4524
102	117428-22-5	Picoxystrobin	7492	11085.5	13481.1	1502.91	57544.7	0.00232749	64.2667	64.2667	3746	5542.73	6740.55	751.453	28772.3	0.00116374	32.1333	32.1333	0.0527426	0.008178	0.0406269	0.994951	0.536431	4.29431	4.29561	0.00550865	0.000295121	0.0378086	0.00767253	0.00767458	0.00347222	0.0130847	0.0276185	1.4724	0.409218	2.9193	2.92104	0.00374482	0.000200626	0.0267122	0.00521584	0.00521723	0	0.0163559	0.0189461	1.79071	0.324409	2.00263	2.00466
103	42874-01-1	Nitrofluorofen	11.2917	12.0004	12.4728	10.1106	1120.88	0.139356	1.00936	1.00936	5.64587	6.0002	6.23642	5.05532	560.442	0.069678	0.50468	0.504681	0.0527426	0.0262391	1.57785	0.053505	0.273999	0.43945	0.439539	0.793907	0.00742786	1.02553	0.0703859	0.0704466	0.00347222	0.0419772	1.56637	0.0573831	0.272293	0.436253	0.436348	0.788133	0.00737383	1.01808	0.069874	0.0699342	0	0.0524693	1.55872	0.0599685	0.271156	0.434122	0.43422
104	76-05-1	Trifluoroacetic acid	13.4712	17.7875	20.665	6.27731	70.3435	1.13742e-11	5.03087	5.03086	6.73558	8.89374	10.3325	3.13865	35.1717	5.68708e-12	2.51544	2.51543	0.0527426	0.00435651	0.0170629	2.03477	0.798455	4.96831	4.97121	0.00438309	0.00104727	0.0621512	0.0083269	0.00833565	0.00347222	0.0069704	0.00967941	2.68752	0.572138	2.81841	2.82204	0.00248643	0.000594095	0.0390423	0.00472366	0.00472863	0	0.00871299	0.00475707	3.12268	0.42126	1.38514	1.38925
105	29091-05-2	Dinitramine	116.262	141.628	158.539	73.9855	10317.5	0.0593698	9.35283	9.35274	58.1311	70.814	79.2694	36.9928	5158.73	0.0296849	4.67641	4.67637	0.0527426	0.0248279	0.668626	0.096597	0.235692	0.869602	0.869776	0.12231	0.00332189	0.315104	0.0494271	0.0494551	0.00347222	0.0397224	0.652613	0.118477	0.23169	0.848776	0.848978	0.119381	0.00324234	0.307603	0.0482434	0.0482708	0	0.049652	0.641938	0.133063	0.229022	0.834893	0.835112
106	94125-34-5	Prosulfuron	1183.31	1568.06	1824.55	542.063	7598.75	1.02986e-11	344.088	462.438	591.654	784.028	912.277	271.031	3799.38	5.14931e-12	172.044	231.219	0.0527426	0.00944404	0.0535269	2.2187	1.22038	8.24308	7.96524	0.0138955	0.00327599	0.172027	0.0384402	0.0371623	0.00347222	0.0151104	0.0381034	2.9421	1.01339	5.86789	5.67259	0.00989156	0.00233203	0.128805	0.0273639	0.0264542	0	0.0188879	0.0278211	3.42438	0.875402	4.28442	4.14416
107	134605-64-4	Butafenacil	4122.46	6169.05	7533.45	711.458	32401.7	0.000610321	53.4486	53.4486	2061.23	3084.53	3766.73	355.729	16200.8	0.000305161	26.7243	26.7243	0.0527426	0.00665998	0.0262752	0.885976	0.38899	3.07491	3.07593	0.00101556	6.06606e-05	0.0130799	0.00165551	0.00165589	0.00347222	0.0106559	0.0167682	1.32587	0.286691	1.96233	1.96372	0.000648106	3.87121e-05	0.00913271	0.0010565	0.00105674	0	0.0133199	0.0104301	1.61914	0.218491	1.22061	1.22224
108	33245-39-5	Fluchloralin	498.471	559.749	600.601	396.341	72934.8	2.70754	85.1574	85.1582	249.235	279.874	300.301	198.17	36467.4	1.35377	42.5787	42.5791	0.0527426	0.0253494	0.770087	0.0475745	0.177031	0.30379	0.303864	0.163428	0.00243829	0.279935	0.020511	0.0205309	0.00347222	0.0405565	0.756528	0.0537656	0.174388	0.298441	0.298523	0.16055	0.00239536	0.275019	0.0201499	0.0201694	0	0.0506946	0.747488	0.057893	0.172626	0.294875	0.294962
109	122453-73-0	4-Bromo-2-(4-chlorophenyl)-1-(ethoxymethyl)-5-(trifluoromethyl)-1H-pyrrole-3-carbonitrile	6011.41	7512.41	8513.07	3509.76	441319	1.67093	210.759	210.759	3005.71	3756.2	4256.53	1754.88	220659	0.835466	105.38	105.38	0.0527426	0.024646	0.660101	0.14083	0.327478	1.57909	1.57941	0.121811	0.00434957	0.433142	0.0872031	0.0872491	0.00347222	0.0394314	0.642827	0.177193	0.322283	1.53777	1.53815	0.118623	0.00423575	0.421924	0.0849212	0.084966	0	0.0492883	0.631311	0.201436	0.318819	1.51022	1.51064
110	97886-45-8	Dithiopyr	275.85	325.702	358.937	192.763	17776.5	0.138086	9.45256	9.45256	137.925	162.851	179.468	96.3814	8888.23	0.0690428	4.72628	4.72628	0.0527426	0.0253695	1.00675	0.148158	0.411884	1.75291	1.75323	0.291596	0.00887714	0.869785	0.157843	0.157931	0.00347222	0.0405878	0.989122	0.176693	0.407154	1.72222	1.72258	0.286491	0.00872172	0.854639	0.155079	0.155166	0	0.0507334	0.977372	0.195716	0.404001	1.70176	1.70215
111	374-07-2	1,1-Dichlorotetrafluoroethane	0.585329	0.58548	0.585581	0.585076	257.031	0.0441588	0.735986	0.735986	0.292664	0.29274	0.292791	0.292538	128.516	0.0220794	0.367993	0.367993	0.0527426	0.0286907	311.652	0.00064259	0.00917759	0.0055246	0.00552491	14149.8	0.0092071	3.18276	0.0798508	0.0798559	0.00347222	0.044828	311.651	0.000645156	0.00917788	0.00552459	0.0055249	14149.8	0.00920709	3.18276	0.0798506	0.0798558	0	0.0555862	311.651	0.000646867	0.00917807	0.00552458	0.00552489
112	98-16-8	3-(Trifluoromethyl)aniline	4.97646	5.02003	5.04908	4.90384	700.367	0.104779	10.7566	10.6939	2.48823	2.51002	2.52454	2.45192	350.183	0.0523897	5.3783	5.34693	0.0527426	0.0260228	1.12959	0.0361735	0.238592	0.0603518	0.0594382	0.362768	0.00356663	0.577597	0.00616831	0.00609778	0.00347222	0.0416326	1.1184	0.0365567	0.236282	0.0597538	0.0588502	0.359173	0.00353129	0.571875	0.00610719	0.00603736	0	0.0520391	1.11094	0.0368123	0.234742	0.0593551	0.0584581
113	29553-26-2	2-Methyl-3,3,4,4-tetrafluoro-2-butanol	0.135536	0.135643	0.135714	0.135358	13.2934	0.00547701	0.976347	0.976347	0.067768	0.0678214	0.067857	0.0676791	6.64668	0.00273851	0.488174	0.488174	0.0527426	0.0268481	3.59347	0.0224344	0.207846	0.0100393	0.0100515	9.89034	0.0195346	4.31876	0.00879618	0.00886229	0.00347222	0.0429445	3.59077	0.0224822	0.207695	0.0100317	0.010044	9.88289	0.0195199	4.31551	0.00878955	0.00885562	0	0.0536755	3.58897	0.022514	0.207594	0.0100267	0.010039
114	393-39-5	alpha,alpha,alpha-4-Tetrafluoro-o-toluidine	1.66406	1.66859	1.67162	1.6565	235.605	0.0474575	6.44373	6.44373	0.832029	0.834297	0.835809	0.82825	117.802	0.0237287	3.22186	3.22186	0.0527426	0.0265151	1.92059	0.0257277	0.197382	0.0288046	0.0288292	1.33704	0.00561121	1.03168	0.00638336	0.00641601	0.00347222	0.0424175	1.91219	0.0258377	0.196534	0.0286787	0.0287033	1.3312	0.00558668	1.02717	0.00635545	0.00638795	0	0.0530192	1.90659	0.025911	0.195968	0.0285947	0.0286194
115	82657-04-3	Bifenthrin	5483.23	7212.01	8364.52	2601.93	438689	0.37986	14.6431	14.6436	2741.61	3606	4182.26	1300.97	219344	0.18993	7.32154	7.32182	0.0527426	0.0240498	0.504136	0.106837	0.198454	1.23395	1.23416	0.0725537	0.00197877	0.194605	0.0504163	0.0504331	0.00347222	0.038478	0.487226	0.141211	0.19437	1.19256	1.19281	0.07012	0.0019124	0.188149	0.0487252	0.0487414	0	0.0480968	0.475952	0.164128	0.191648	1.16497	1.16525
116	308-24-7	Undecafluorocyclohexane	0.202686	0.204291	0.205361	0.200011	1577.45	0.0144	0.392343	0.392343	0.101343	0.102145	0.10268	0.100006	788.723	0.00720002	0.196172	0.196172	0.0527426	0.0272414	60.1509	5.01322e-05	0.000582934	0.00417264	0.00417284	2581.23	0.000570422	0.190956	0.0570025	0.0570027	0.00347222	0.0433784	60.1505	5.50499e-05	0.000583562	0.00417261	0.00417281	2581.21	0.000570418	0.190955	0.057002	0.0570023	0	0.0541364	60.1501	5.83284e-05	0.000583981	0.00417258	0.00417278
117	2706-91-4	Perfluoropentanesulfonic acid	140.139	187.676	219.368	60.9092	2054.94	0.00178454	6.42109	6.42103	70.0693	93.8381	109.684	30.4546	1027.47	0.000892268	3.21054	3.21051	0.0527426	0.0200626	0.349291	0.764103	1.07807	8.48138	8.48309	0.101162	0.0093382	0.834424	0.239541	0.239639	0.00347222	0.0320992	0.3188	1.02728	1.0118	7.74101	7.74311	0.0923309	0.00852303	0.762546	0.21863	0.21872	0	0.0401236	0.298473	1.20274	0.967627	7.24743	7.24979
118	422-64-0	Perfluoropropanoic acid	3.31476	3.32091	3.325	3.30453	240.814	0.120875	8.12046	8.12046	1.65738	1.66045	1.6625	1.65226	120.407	0.0604376	4.06023	4.06023	0.0527426	0.0268422	3.51195	0.0354138	0.312404	0.0387276	0.0387619	7.835	0.0249229	5.25238	0.0275046	0.027652	0.00347222	0.0429354	3.50914	0.0355456	0.312165	0.0386965	0.038731	7.82872	0.024903	5.24817	0.0274825	0.0276298	0	0.0536643	3.50726	0.0356334	0.312007	0.0386759	0.0387104
119	377-38-8	Perfluorobutanedioic acid	57.2179	70.6153	79.5469	34.8889	872.435	0.00186975	15.2637	15.2637	28.609	35.3077	39.7735	17.4445	436.218	0.000934876	7.63186	7.63186	0.0527426	0.0221228	0.533275	0.646322	0.967863	6.76053	6.76179	0.145336	0.0157237	1.04741	0.26772	0.26786	0.00347222	0.0353948	0.502124	0.802257	0.925657	6.36563	6.36708	0.136846	0.0148053	0.98666	0.252082	0.252213	0	0.0442428	0.481357	0.906213	0.897519	6.10236	6.10394
120	375-92-8	Perfluoroheptanesulfonic acid	47.8233	52.628	55.8311	39.8156	1484.51	0.0211117	0.610874	0.610869	23.9117	26.314	27.9155	19.9078	742.253	0.0105558	0.305437	0.305435	0.0527426	0.0259539	2.11567	0.289461	0.964276	4.63645	4.63718	1.54779	0.0522512	5.1369	1.06242	1.06297	0.00347222	0.041519	2.09288	0.324354	0.957096	4.58653	4.58731	1.53112	0.0516885	5.0817	1.05098	1.05152	0	0.0518958	2.0777	0.347617	0.952309	4.55324	4.55406
121	72619-32-0	Haloxyfop-P-methyl	187.085	239.447	274.355	99.8161	9866.93	0.023029	19.6575	19.6575	93.5427	119.724	137.177	49.908	4933.46	0.0115145	9.82875	9.82875	0.0527426	0.0240647	0.569882	0.215286	0.422954	2.44094	2.44144	0.0933358	0.0048844	0.455103	0.105456	0.10551	0.00347222	0.0385017	0.550896	0.27707	0.414915	2.35962	2.36022	0.0902263	0.00472168	0.440159	0.101943	0.101995	0	0.0481264	0.538239	0.31826	0.409555	2.30541	2.30608
122	400882-07-7	Cyflumetofen	732.936	1046.83	1256.1	209.772	8696.85	0.000545916	0.377085	0.377085	366.468	523.417	628.05	104.886	4348.42	0.000272958	0.188542	0.188542	0.0527426	0.0160308	0.15868	0.444338	0.456518	3.87354	3.87412	0.0338198	0.00111076	0.119939	0.0386099	0.038616	0.00347222	0.0256488	0.134581	0.635281	0.398532	3.28527	3.28598	0.0286836	0.000942073	0.101925	0.0327463	0.0327514	0	0.0320609	0.118516	0.762577	0.359874	2.89309	2.89389
123	1652-63-7	N-[(Perfluorooctylsulfonamido)propyl]-N,N,N-trimethylammonium iodide	229.876	334.615	404.441	55.3109	2204.96	0.000328998	6.82711	6.82711	114.938	167.308	202.221	27.6555	1102.48	0.000164499	3.41356	3.41356	0.0527426	0.0121437	0.0793019	1.29504	0.925708	7.23545	7.23818	0.0094569	0.000801098	0.10429	0.0218238	0.0218332	0.00347222	0.0194298	0.0613236	1.88564	0.798154	5.59512	5.59883	0.00731295	0.000619483	0.0837973	0.0168762	0.0168834	0	0.0242871	0.049338	2.27938	0.713118	4.50156	4.50593
124	2058-94-8	Perfluoroundecanoic acid	35.3969	35.7047	35.91	34.8838	3888.83	1.17252	13.1286	13.1285	17.6984	17.8524	17.955	17.4419	1944.41	0.586259	6.56429	6.56424	0.0527426	0.0268295	3.57827	0.0265053	0.222772	0.157138	0.157189	10.2945	0.0234945	4.84107	0.143916	0.144162	0.00347222	0.0429148	3.57498	0.0269618	0.22261	0.156993	0.157045	10.285	0.0234729	4.83661	0.143783	0.14403	0	0.0536384	3.57278	0.0272661	0.222502	0.156897	0.156949
125	28523-86-6	Sevoflurane	0.080376	0.0805305	0.0806336	0.0801185	94.2162	0.00399873	0.637156	0.637156	0.040188	0.0402653	0.0403168	0.0400592	47.1081	0.00199937	0.318578	0.318578	0.0527426	0.026935	8.08669	0.000413415	0.00428183	0.000770704	0.000770816	189.324	0.00299194	0.756245	0.0057441	0.00574763	0.00347222	0.043068	8.08604	0.000420203	0.00428204	0.000770643	0.000770755	189.309	0.0029917	0.756184	0.00574364	0.00574717	0	0.0538234	8.08561	0.000424728	0.00428219	0.000770601	0.000770715
126	137641-05-5	Picolinafen	679.05	838.617	944.995	413.106	54863.5	0.114609	27.9861	27.9861	339.525	419.309	472.498	206.553	27431.8	0.0573043	13.993	13.993	0.0527426	0.0247629	0.673043	0.0578221	0.126913	0.546046	0.546114	0.125478	0.00191615	0.169263	0.0311323	0.0311406	0.00347222	0.0396184	0.656365	0.0719072	0.124313	0.532515	0.532592	0.122369	0.00186866	0.165077	0.0303608	0.0303689	0	0.0495221	0.645246	0.0812973	0.122581	0.523494	0.523577
127	23576-23-0	Metflurazon	352.628	449.032	513.301	191.954	9861.08	0.0174115	154.648	154.648	176.314	224.516	256.65	95.9772	4930.54	0.00870575	77.3241	77.3241	0.0527426	0.0228455	0.456087	0.387273	0.562523	3.68529	3.68608	0.069388	0.00598325	0.424193	0.103993	0.104051	0.00347222	0.0365513	0.43381	0.495076	0.545326	3.50529	3.50623	0.0659989	0.00569101	0.403816	0.0989135	0.0989692	0	0.0456886	0.41896	0.566945	0.533862	3.38529	3.38634
128	383-63-1	Ethyl trifluoroacetate	0.00273937	0.00274226	0.00274418	0.00273456	0.77755	0.000110198	0.0303003	0.0303003	0.00136969	0.00137113	0.00137209	0.00136728	0.388775	5.50991e-05	0.0151501	0.0151501	0.0527426	0.0268842	4.30983	0.00393959	0.0362385	0.00175528	0.00175635	28.9488	0.00834983	1.82729	0.00375332	0.00376685	0.00347222	0.0429999	4.3081	0.00395589	0.036225	0.00175457	0.00175565	28.9372	0.00834648	1.82655	0.00375181	0.00376533	0	0.0537436	4.30694	0.00396675	0.0362161	0.0017541	0.00175518
129	50594-67-7	Acifluorfen-methyl	7935.03	9491.5	10529.1	5340.93	388324	1.56493	418.394	418.394	3967.52	4745.75	5264.57	2670.47	194162	0.782465	209.197	209.197	0.0527426	0.0251218	0.974525	0.175583	0.439117	2.24215	2.2425	0.27624	0.00957193	0.876401	0.188323	0.188404	0.00347222	0.0401916	0.954571	0.212097	0.432851	2.19624	2.19664	0.270584	0.00937594	0.858533	0.184467	0.184546	0	0.0502382	0.941269	0.23644	0.428673	2.16563	2.16606
130	3825-26-1	Ammonium perfluorooctanoate	0.486138	0.529521	0.558443	0.413832	22.4614	0.00190035	0.000882801	0.000882803	0.243069	0.26476	0.279222	0.206916	11.2307	0.000950173	0.000441401	0.000441402	0.0527426	0.0262783	2.4632	0.130332	0.667118	2.89305	2.89345	2.53706	0.0340826	5.14205	0.948512	0.948912	0.00347222	0.0420369	2.44582	0.145245	0.663856	2.87265	2.87307	2.51917	0.0338423	5.10584	0.941822	0.94222	0	0.0525426	2.43424	0.155187	0.661682	2.85905	2.85949
131	2795-39-3	Potassium perfluorooctanesulfonate	632.499	663.506	684.177	580.821	2135.49	0.000416086	603.078	603.078	316.25	331.753	342.089	290.41	1067.74	0.000208043	301.539	301.539	0.0527426	0.0056767	0.0244374	3.72511	1.13929	3.15249	3.15559	0.0070666	0.00566307	0.105057	0.00847735	0.00850616	0.00347222	0.00908269	0.0148858	3.91022	0.846329	1.92031	1.92349	0.00430455	0.00344961	0.0698073	0.0051639	0.00518145	0	0.0113533	0.00851809	4.03362	0.651024	1.09885	1.10209
132	112281-77-3	Tetraconazole	809.267	1185.57	1436.43	182.104	6280.79	0.000520414	28.6059	28.6059	404.634	592.783	718.215	91.052	3140.4	0.000260207	14.3029	14.3029	0.0527426	0.00878994	0.0459247	1.41476	0.827434	6.3743	6.37686	0.00678515	0.000570989	0.074362	0.0138334	0.0138392	0.00347222	0.0140638	0.0319449	2.07305	0.66401	4.43391	4.4374	0.0047197	0.000397176	0.0546655	0.00962241	0.00962642	0	0.0175798	0.022625	2.5119	0.55506	3.14033	3.14443
133	179101-81-6	Pyridalyl	20.7561	25.5694	28.7783	12.7338	750.023	0.000207175	0.0164897	0.0164897	10.378	12.7847	14.3891	6.3669	375.012	0.000103587	0.00824486	0.00824486	0.0527426	0.0248534	1.07686	0.137749	0.644377	5.8407	5.84125	0.435381	0.00860781	1.70193	0.644494	0.644586	0.00347222	0.0397619	1.05128	0.171894	0.632153	5.702	5.7026	0.425041	0.00840339	1.66162	0.629189	0.629279	0	0.0497008	1.03424	0.194657	0.624003	5.60953	5.61016
134	129630-19-9	Pyraflufen-ethyl	3687.68	5109.69	6057.7	1317.67	86245.3	0.0634795	533.691	533.691	1843.84	2554.85	3028.85	658.833	43122.6	0.0317398	266.845	266.845	0.0527426	0.0201762	0.242225	0.550129	0.619763	4.59799	4.59926	0.0234779	0.00214863	0.198539	0.0498247	0.0498506	0.00347222	0.0322812	0.221485	0.763277	0.591823	4.20429	4.20594	0.0214676	0.00196466	0.182538	0.0455585	0.0455822	0	0.0403512	0.207658	0.905376	0.573196	3.94182	3.94372
135	158062-67-0	Flonicamid	37.9824	45.0126	49.6993	26.2656	163.722	2.28548e-06	25.3439	25.3439	18.9912	22.5063	24.8496	13.1328	81.8608	1.14274e-06	12.6719	12.6719	0.0527426	0.00453127	0.0178936	2.09304	0.674916	3.35262	3.35463	0.00408121	0.00134653	0.0436075	0.00506158	0.00506917	0.00347222	0.00725002	0.0102534	2.48126	0.470699	1.92112	1.92339	0.00233862	0.00077159	0.0272232	0.00290039	0.00290474	0	0.00906251	0.00515995	2.74007	0.334555	0.96679	0.969233
136	52806-53-8	Hydroxyflutamide	349.351	477.384	562.739	135.964	3331.36	8.15603e-08	59.0572	59.0572	174.676	238.692	281.369	67.9819	1665.68	4.07801e-08	29.5286	29.5286	0.0527426	0.0150535	0.141052	0.97479	0.778768	6.22267	6.22425	0.0423109	0.00388935	0.245974	0.0809668	0.0809986	0.00347222	0.0240853	0.11716	1.33412	0.682519	5.16863	5.17061	0.035144	0.00323054	0.205296	0.067252	0.0672785	0	0.0301065	0.101232	1.57368	0.618354	4.46594	4.46818
137	63333-35-7	Bromethalin	340.712	409.9	456.026	225.399	19449.4	0.0627039	0.748308	0.748308	170.356	204.95	228.013	112.699	9724.68	0.0313519	0.374154	0.374154	0.0527426	0.0253133	1.06748	0.155995	0.666741	4.01484	4.01544	0.350309	0.00976778	1.61876	0.400614	0.400769	0.00347222	0.0404977	1.048	0.189835	0.659022	3.94158	3.94227	0.343918	0.00958956	1.58945	0.393305	0.393456	0	0.0506207	1.03501	0.212395	0.653876	3.89275	3.89348
138	86209-51-0	Primisulfuron-methyl	693.009	947.875	1117.79	268.231	4117.67	1.61401e-12	245.152	244.752	346.504	473.938	558.893	134.116	2058.84	8.07004e-13	122.576	122.376	0.0527426	0.00429279	0.014872	2.08694	0.81148	5.00164	5.0063	0.000469467	0.000136632	0.035257	0.00138155	0.00138324	0.00347222	0.00686845	0.0084052	2.85456	0.611822	2.82677	2.83203	0.000265328	7.72198e-05	0.0256823	0.000780807	0.000781763	0	0.00858556	0.00409397	3.36631	0.478717	1.37685	1.38252
139	55283-68-6	Ethalfluralin	27.5064	32.8619	36.4323	18.5805	28655.4	0.434123	26.5107	26.5115	13.7532	16.431	18.2161	9.29025	14327.7	0.217061	13.2554	13.2558	0.0527426	0.0222837	0.225137	0.00467437	0.0204326	0.0225333	0.0225395	0.0140583	5.68573e-05	0.0100024	0.000447909	0.000448348	0.00347222	0.0356531	0.212493	0.00559873	0.0193638	0.0212678	0.0212751	0.0132688	5.36642e-05	0.00944285	0.000422754	0.000423168	0	0.0445661	0.204064	0.00621498	0.0186512	0.0204241	0.0204322
140	335-67-1	Perfluorooctanoic acid	53.6556	56.7217	58.7658	48.5455	1072.42	7.68914e-05	37.2011	53.988	26.8278	28.3609	29.3829	24.2728	536.212	3.84457e-05	18.6006	26.994	0.0527426	0.0259445	1.81647	0.547917	1.12947	3.99134	5.26026	1.02709	0.0829373	4.52006	0.683461	0.910465	0.00347222	0.0415051	1.79664	0.584865	1.12114	3.94778	5.20291	1.01588	0.082032	4.47088	0.676001	0.900527	0	0.0518788	1.78342	0.609497	1.11559	3.91873	5.16468
141	375-95-1	Perfluorononanoic acid	5.95041	6.01369	6.05588	5.84495	436.738	0.174207	1.30023	1.30023	2.97521	3.00685	3.02794	2.92248	218.369	0.0871037	0.650117	0.650113	0.0527426	0.0268087	3.44291	0.048066	0.37911	0.286455	0.286551	7.48373	0.0321072	6.21421	0.198219	0.198566	0.00347222	0.042882	3.43909	0.0489542	0.378775	0.286138	0.286235	7.47543	0.0320717	6.20732	0.197999	0.198346	0	0.0535975	3.43655	0.0495463	0.378551	0.285926	0.286025
142	307-55-1	Perfluorododecanoic acid	2.48393	2.94193	3.24726	1.72061	90.7329	0.00775327	0.00336573	0.00336572	1.24197	1.47096	1.62363	0.860303	45.3665	0.00387663	0.00168286	0.00168286	0.0527426	0.0254484	1.5812	0.108837	0.778327	7.76518	7.76583	1.0773	0.0139959	3.84805	1.58506	1.58524	0.00347222	0.0407121	1.55496	0.131718	0.767773	7.63632	7.637	1.05943	0.0137637	3.78429	1.55876	1.55894	0	0.0508879	1.53747	0.146971	0.760737	7.55041	7.55112
143	27314-13-2	Norflurazon	494.826	737.675	899.575	90.0774	3268.86	1.79531e-05	6.11839	6.11906	247.413	368.838	449.787	45.0387	1634.43	8.97653e-06	3.0592	3.05953	0.0527426	0.00478113	0.0188134	1.34984	0.613384	4.72526	4.72722	0.00232797	0.000153095	0.0295455	0.003821	0.00382225	0.00347222	0.00764979	0.0109329	2.01245	0.436953	2.74596	2.74864	0.00135284	8.89672e-05	0.0193151	0.00222047	0.00222119	0	0.00956223	0.00567923	2.45419	0.319333	1.42642	1.42959
144	66332-96-5	Flutolanil	174.856	260.791	318.081	31.6315	1433.01	5.71952e-05	3.95707	3.95705	87.4282	130.396	159.041	15.8158	716.506	2.85976e-05	1.97854	1.97853	0.0527426	0.00740934	0.030407	1.0905	0.514806	3.96057	3.96216	0.00120231	9.7162e-05	0.0218571	0.00251409	0.00251488	0.00347222	0.0118549	0.020044	1.62652	0.398808	2.61077	2.61296	0.000792553	6.40482e-05	0.0159911	0.00165727	0.00165779	0	0.0148186	0.0131354	1.98386	0.321475	1.7109	1.71349
145	59756-60-4	1-Methyl-3-phenyl-5-(3-(trifluoromethyl)phenyl)-4-pyridone	1223.99	1787.4	2163	284.973	11377.1	0.0013591	58.5918	58.5916	611.994	893.698	1081.5	142.487	5688.55	0.000679548	29.2959	29.2958	0.0527426	0.0110602	0.0631262	1.00163	0.609706	4.76857	4.77014	0.00508271	0.00037792	0.047074	0.00878081	0.00878399	0.00347222	0.0176962	0.0473251	1.46296	0.505631	3.57495	3.57706	0.00381046	0.000283323	0.0366376	0.00658289	0.00658528	0	0.0221202	0.0367911	1.77051	0.436248	2.77921	2.78167
146	454-89-7	alpha,alpha,alpha-Trifluoro-m-tolualdehyde	3.62009	3.65626	3.68037	3.55982	3277.14	0.132836	60.124	60.124	1.81005	1.82813	1.84018	1.77991	1638.57	0.0664182	30.062	30.062	0.0527426	0.0254696	0.757417	0.00411892	0.0354327	0.00611959	0.00612339	0.170115	0.000280639	0.0608347	0.000437538	0.000439084	0.00347222	0.0407488	0.745017	0.00416746	0.0348606	0.0060194	0.00602324	0.16733	0.000276045	0.059839	0.000430375	0.000431895	0	0.0509349	0.73675	0.00419983	0.0344792	0.00595261	0.00595648
147	2164-17-2	Fluometuron	255.136	346.562	407.512	102.759	1582.45	0.000212116	73.3294	73.3293	127.568	173.281	203.756	51.3796	791.227	0.000106058	36.6647	36.6646	0.0527426	0.00731671	0.0347921	1.78619	0.853384	5.80107	5.80395	0.00609556	0.00104902	0.0739868	0.0116667	0.0116764	0.00347222	0.0117067	0.0228461	2.42699	0.662321	3.80925	3.81294	0.00400262	0.000688833	0.0519739	0.00766086	0.00766724	0	0.0146333	0.0148821	2.8542	0.534946	2.48137	2.48559
148	50598-28-2	N-(3-(Dimethylamino)propyl) perfluorohexane sulfonamide	0.230177	0.347682	0.426018	0.0343358	1468.56	0.00119052	0.0993658	0.0993658	0.115089	0.173841	0.213009	0.0171679	734.278	0.000595262	0.0496829	0.0496829	0.0527426	0.0251231	0.626918	0.00076783	0.000966006	0.0238596	0.0238618	0.116207	6.20609e-06	0.0013094	0.00140793	0.00140798	0.00347222	0.0401949	0.614098	0.0011631	0.000979701	0.0233717	0.0233745	0.11383	6.07919e-06	0.00128376	0.00137914	0.00137919	0	0.0502427	0.605552	0.00142661	0.000988831	0.0230464	0.0230496
149	352-87-4	2,2,2-Trifluoroethyl methacrylate	0.0942628	0.0942688	0.0942729	0.0942528	245.848	0.0040672	11.143	11.143	0.0471314	0.0471344	0.0471364	0.0471264	122.924	0.0020336	5.57151	5.57151	0.0527426	0.0245953	0.482678	0.00144123	0.013389	0.000834708	0.000835461	0.0662672	6.00907e-05	0.0143031	3.64806e-05	3.66727e-05	0.00347222	0.0393508	0.469727	0.00144293	0.0130327	0.000812313	0.000813066	0.0644892	5.84785e-05	0.0139195	3.55019e-05	3.56887e-05	0	0.0491879	0.461094	0.00144407	0.0127952	0.000797383	0.000798136
150	881685-58-1	Isopyrazam	305.307	449.162	545.065	65.5495	2516.95	9.43956e-06	0.725603	0.725603	152.654	224.581	272.533	32.7747	1258.47	4.71978e-06	0.362801	0.362801	0.0527426	0.00998349	0.0583681	0.750621	0.456595	3.78599	3.78686	0.0126568	0.000490349	0.0520941	0.0153835	0.0153863	0.00347222	0.0159735	0.0423079	1.10466	0.356627	2.74426	2.74538	0.00917426	0.000355428	0.0382342	0.0111507	0.0111527	0	0.0199668	0.0316012	1.34069	0.289981	2.04978	2.05107
151	98-17-9	3-(Trifluoromethyl)phenol	14.9853	15.1241	15.2167	14.7539	945.441	0.245059	7.84302	7.95309	7.49265	7.56206	7.60834	7.37696	472.721	0.12253	3.92151	3.97655	0.0527426	0.0265787	2.13875	0.0761626	0.510959	0.177171	0.177646	1.4075	0.0155138	2.51077	0.0371119	0.0373142	0.00347222	0.0425186	2.13104	0.0770678	0.509199	0.176532	0.177006	1.40242	0.0154578	2.50171	0.036978	0.0371796	0	0.0531452	2.12589	0.0776714	0.508025	0.176105	0.17658
152	422556-08-9	Pyroxsulam	269.002	334.183	377.636	160.368	2625.52	5.34791e-09	117.237	117.237	134.501	167.091	188.818	80.1839	1312.76	2.67396e-09	58.6184	58.6184	0.0527426	0.0186259	0.259984	0.709898	0.583126	4.48722	4.4881	0.079162	0.0082364	0.310385	0.104054	0.104101	0.00347222	0.0298007	0.231641	0.884803	0.532281	3.99804	3.99904	0.070532	0.0073385	0.276807	0.0927105	0.0927522	0	0.0372506	0.212746	1.00141	0.498383	3.67192	3.673
153	69806-34-4	Haloxyfop	16.1862	23.9538	29.1322	3.24018	112.713	2.67377e-06	0.428739	0.428739	8.0931	11.9769	14.5661	1.62009	56.3564	1.33689e-06	0.21437	0.21437	0.0527426	0.0061876	0.0267029	1.33241	0.651014	5.0215	5.02351	0.00337326	0.000234976	0.037332	0.00571398	0.00571596	0.00347222	0.00990012	0.0166744	1.97202	0.484049	3.13564	3.13838	0.00210641	0.000146729	0.0254574	0.00356805	0.00356928	0	0.0123751	0.00998875	2.39843	0.372739	1.87839	1.88162
154	355-46-4	Perfluorohexanesulfonic acid	177.8	203.213	220.155	135.444	2106.5	0.00792194	104.966	104.966	88.8998	101.606	110.077	67.7222	1053.25	0.00396097	52.4832	52.4832	0.0527426	0.0228717	0.664389	0.931048	1.13765	7.35281	7.35457	0.208082	0.0369527	1.56745	0.401982	0.40233	0.00347222	0.0365927	0.632154	1.0712	1.0981	6.99607	6.99802	0.197987	0.0351598	1.49194	0.382479	0.38281	0	0.04574	0.610665	1.16463	1.07173	6.75825	6.76032
155	1478-61-1	Bisphenol AF	1933.39	2770.38	3328.37	538.408	34093.1	0.0350013	256.43	258.175	966.694	1385.19	1664.18	269.204	17046.5	0.0175007	128.215	129.087	0.0527426	0.0168917	0.130449	1.71224	1.80362	12.4015	12.4098	0.00792187	0.00196331	0.384398	0.0533169	0.0533769	0.00347222	0.0270264	0.112578	2.45461	1.80224	10.7026	10.7147	0.00683661	0.00169434	0.358921	0.0460127	0.0460645	0	0.0337829	0.100664	2.94952	1.80131	9.56992	9.5847
156	102851-06-9	tau-Fluvalinate	7302.84	9637.67	11194.2	3411.46	644067	0.576913	13.0508	13.0508	3651.42	4818.84	5597.11	1705.73	322034	0.288457	6.52539	6.52538	0.0527426	0.0238723	0.456843	0.0576288	0.172065	0.989824	0.989954	0.0583941	0.000953925	0.156989	0.036745	0.0367531	0.00347222	0.0381942	0.440509	0.0763926	0.167303	0.954432	0.954585	0.0563062	0.000919817	0.151414	0.0354311	0.0354389	0	0.0477421	0.429619	0.0889019	0.164128	0.930837	0.931005
157	15457-05-3	Fluorodifen	64.2725	71.2058	75.828	52.7171	3624.84	0.0545027	12.327	12.327	32.1363	35.6029	37.914	26.3585	1812.42	0.0272513	6.1635	6.1635	0.0527426	0.0258596	1.34744	0.144808	0.4483	1.32072	1.32098	0.52066	0.0138933	1.2678	0.160684	0.160799	0.00347222	0.0413708	1.33155	0.162092	0.444308	1.30515	1.30543	0.514522	0.0137295	1.25289	0.158789	0.158903	0	0.0517115	1.32096	0.173614	0.441647	1.29477	1.29506
158	53780-34-0	Mefluidide	6.02459	8.72013	10.5172	1.53203	39.5011	1.63652e-07	0.921832	0.921826	3.0123	4.36007	5.25858	0.766016	19.7506	8.18259e-08	0.460916	0.460913	0.0527426	0.00429105	0.0147741	1.90214	0.795865	5.40541	5.40897	0.000442316	8.48632e-05	0.0349906	0.00145913	0.00146007	0.00347222	0.00686567	0.00834903	2.75327	0.604533	3.05466	3.05955	0.000249958	4.79571e-05	0.0256399	0.000824572	0.000825103	0	0.00858208	0.00406562	3.32069	0.476979	1.48749	1.49326
159	239110-15-7	Fluopicolide	393.101	565.637	680.661	105.54	4227.84	0.000852358	4.35156	4.35156	196.55	282.819	340.331	52.7702	2113.92	0.000426179	2.17578	2.17578	0.0527426	0.0144969	0.121571	0.849628	0.714811	5.77542	5.77685	0.0211561	0.00136742	0.141241	0.036342	0.0363536	0.00347222	0.0231947	0.0997234	1.22338	0.622126	4.73752	4.73938	0.0173541	0.00112168	0.116848	0.029811	0.0298205	0	0.0289932	0.0851583	1.47256	0.560336	4.04558	4.04773
160	91465-08-6	lambda-Cyhalothrin	7947.8	10520.8	12236.1	3659.52	959328	1.60206	35.7423	35.7421	3973.9	5260.38	6118.04	1829.76	479664	0.801031	17.8712	17.8711	0.0527426	0.0236138	0.387694	0.0641405	0.127132	0.587299	0.587416	0.0412692	0.000901453	0.0989512	0.0191493	0.0191569	0.00347222	0.0377808	0.372576	0.0852319	0.123772	0.564399	0.564542	0.03966	0.000866302	0.0951368	0.0184026	0.0184099	0	0.0472255	0.362498	0.0992929	0.121531	0.549132	0.549292
161	62924-70-3	Flumetralin	540.573	669.829	755.999	325.147	54045.9	0.304519	4.35363	4.35361	270.287	334.914	378	162.574	27022.9	0.15226	2.17681	2.17681	0.0527426	0.0247775	0.647999	0.0717405	0.198854	0.791949	0.792086	0.116359	0.00229307	0.263153	0.0446245	0.0446439	0.00347222	0.0396419	0.632078	0.0894989	0.195292	0.772492	0.772652	0.1135	0.00223673	0.256725	0.0435281	0.0435471	0	0.0495514	0.621465	0.101338	0.192917	0.75952	0.759695
162	79622-59-6	Fluazinam	6451.63	9627.46	11744.7	1158.56	42925.2	0.0885207	13.4444	13.5426	3225.81	4813.73	5872.35	579.282	21462.6	0.0442604	6.72219	6.77128	0.0527426	0.00515287	0.021198	1.66992	0.878627	6.67889	6.68197	0.00469507	0.000376265	0.0682752	0.0113416	0.011345	0.00347222	0.00824457	0.0125705	2.49228	0.653144	3.96061	3.96501	0.00278421	0.000223128	0.0452571	0.00672566	0.00672766	0	0.0103057	0.00681883	3.04053	0.502822	2.14842	2.1537
163	13311-84-7	Flutamide	791.755	1080.23	1272.55	310.958	12458.6	0.00744519	52.8555	52.8753	395.877	540.116	636.276	155.479	6229.29	0.00372259	26.4278	26.4376	0.0527426	0.0195333	0.278545	0.565144	0.681705	5.2962	5.29719	0.0510485	0.00353693	0.306546	0.0813309	0.0813593	0.00347222	0.0312524	0.252046	0.772681	0.633961	4.79237	4.79358	0.0461922	0.00320045	0.277839	0.0735938	0.0736195	0	0.0390652	0.234381	0.91104	0.602132	4.45648	4.45785
164	678-39-7	2-(Perfluorooctyl)ethanol	0.0466431	0.0640912	0.0757232	0.0175629	763.985	0.000718547	0.0753793	0.0753793	0.0233215	0.0320456	0.0378616	0.00878145	381.993	0.000359273	0.0376896	0.0376896	0.0527426	0.0267101	2.69682	0.000258388	0.000704806	0.024432	0.0244334	4.6157	3.93033e-05	0.00896625	0.013312	0.0133122	0.00347222	0.0427268	2.69078	0.000369835	0.000713213	0.0243772	0.0243788	4.60536	3.92153e-05	0.00894655	0.0132822	0.0132824	0	0.0534046	2.68675	0.000444134	0.000718818	0.0243408	0.0243425
165	50594-77-9	2-Chloro-1-(3-acetoxyphenoxy)-4-(trifluoromethyl)benzene	165.889	187.588	202.053	129.725	14095.2	0.449141	13.8568	13.8568	82.9446	93.7938	101.027	64.8626	7047.59	0.22457	6.9284	6.92841	0.0527426	0.0256519	1.05229	0.105049	0.354618	0.916174	0.916386	0.312392	0.00739005	0.780639	0.0864034	0.0864775	0.00347222	0.0410395	1.03748	0.11986	0.350946	0.90328	0.903514	0.307995	0.00728604	0.769696	0.0851873	0.0852604	0	0.0512979	1.02761	0.129735	0.348499	0.894684	0.894933
166	24448-09-7	N-Methyl-N-(2-hydroxyethyl)perfluorooctanesulfonamide	0.000247619	0.000331075	0.000386712	0.000108526	10.5835	4.0881e-06	0.00553358	0.00553358	0.00012381	0.000165538	0.000193356	5.42632e-05	5.29177	2.04405e-06	0.00276679	0.00276679	0.0527426	0.0261406	1.26303	0.000102784	0.000377939	0.00258022	0.00258043	0.559581	5.78778e-06	0.00126045	0.000363918	0.000363946	0.00347222	0.0418207	1.25215	0.000139426	0.000377744	0.00255799	0.00255822	0.554758	5.73789e-06	0.00124969	0.000360782	0.000360809	0	0.052274	1.24489	0.000163854	0.000377613	0.00254316	0.00254341
167	76-38-0	Methoxyflurane	0.116539	0.116644	0.116714	0.116365	15.9314	0.00503416	0.300062	0.300062	0.0582696	0.058322	0.0583569	0.0581823	7.96571	0.00251708	0.150031	0.150031	0.0527426	0.0269272	6.727	0.00394302	0.0380567	0.00628175	0.00628372	125.039	0.0230409	5.30872	0.037171	0.0372341	0.00347222	0.0430602	6.72649	0.00396905	0.0380556	0.00628127	0.00628325	125.03	0.0230391	5.30831	0.0371682	0.0372312	0	0.0538156	6.72614	0.00398641	0.0380549	0.00628095	0.00628293
168	42874-03-3	Oxyfluorfen	200.458	246.107	276.539	124.377	14055.3	0.0540327	0.765773	0.765769	100.229	123.054	138.27	62.1887	7027.65	0.0270164	0.382887	0.382884	0.0527426	0.0248797	0.748577	0.0910297	0.289314	1.34036	1.34055	0.156926	0.00344267	0.439544	0.0853474	0.0853766	0.00347222	0.039805	0.731082	0.112623	0.284158	1.30903	1.30925	0.153259	0.00336221	0.429316	0.0833527	0.0833812	0	0.0497552	0.719418	0.127019	0.28072	1.28815	1.28839
169	77501-63-4	Lactofen	480.705	596.738	674.094	287.317	27007.1	0.0701199	10.6142	10.6142	240.353	298.369	337.047	143.658	13503.5	0.0350599	5.3071	5.3071	0.0527426	0.0247423	0.768008	0.151839	0.348729	1.92977	1.93007	0.170524	0.0056211	0.535992	0.123788	0.123836	0.00347222	0.0395852	0.748786	0.189987	0.342853	1.88147	1.88182	0.166256	0.00548042	0.522656	0.12069	0.120736	0	0.0494804	0.735972	0.215419	0.338936	1.84927	1.84966
170	72178-02-0	Fomesafen	222.023	305.546	361.228	82.8186	1252.79	9.6976e-10	51.5801	64.8242	111.012	152.773	180.614	41.4093	626.397	4.8488e-10	25.7901	32.4121	0.0527426	0.00434262	0.016798	2.03794	0.852411	5.69319	5.56534	0.00290068	0.000501584	0.0504746	0.00585962	0.00572942	0.00347222	0.00694817	0.0095214	2.80499	0.622564	3.227	3.15696	0.00164416	0.000284307	0.0334351	0.00332134	0.00324754	0	0.00868521	0.00467035	3.31636	0.469333	1.58288	1.55138
171	69409-94-5	Fluvalinate	3297.79	4352.14	5055.04	1540.53	290845	0.26052	5.89342	5.89341	1648.89	2176.07	2527.52	770.267	145422	0.13026	2.94671	2.9467	0.0527426	0.0238723	0.456843	0.0576288	0.172065	0.989824	0.989954	0.0583941	0.000953925	0.156989	0.036745	0.0367531	0.00347222	0.0381942	0.440509	0.0763926	0.167303	0.954432	0.954585	0.0563062	0.000919817	0.151414	0.0354311	0.0354389	0	0.0477421	0.429619	0.0889019	0.164128	0.930837	0.931005
172	62476-59-9	Acifluorfen sodium	91.078	122.795	143.94	38.2164	698.552	2.7191e-14	23.3398	23.7106	45.539	61.3975	71.9698	19.1082	349.276	1.35955e-14	11.6699	11.8553	0.0527426	0.0122066	0.0874654	1.21679	0.757903	5.70716	5.70247	0.0251136	0.00305576	0.155616	0.0462283	0.0462	0.00347222	0.0195303	0.0677506	1.64226	0.634715	4.42076	4.41799	0.019453	0.00236699	0.12186	0.0358084	0.0357865	0	0.0244128	0.0546075	1.92592	0.55259	3.56316	3.56167
173	54910-89-3	Fluoxetine	1169.47	1751.24	2139.09	199.845	7735.87	8.48736e-05	1.19691	1.19849	584.734	875.621	1069.55	99.9227	3867.94	4.24368e-05	0.598457	0.599245	0.0527426	0.00454335	0.0174646	1.22501	0.595397	4.66159	4.6634	0.00178117	0.000101135	0.0258526	0.00295732	0.00295814	0.00347222	0.00726934	0.0100145	1.83451	0.415596	2.67303	2.6755	0.00102135	5.79922e-05	0.0168017	0.00169577	0.00169624	0	0.00908667	0.00504771	2.24084	0.295728	1.34732	1.35023
174	530-78-9	Flufenamic acid	29.8312	43.5186	52.6435	7.01891	200.246	1.63347e-08	0.915074	4.68376	14.9156	21.7593	26.3218	3.50946	100.123	8.16734e-09	0.457537	2.34188	0.0527426	0.00539934	0.0212161	1.34598	0.588138	4.46576	4.29823	0.00136332	0.00012583	0.0240748	0.00243505	0.00234404	0.00347222	0.00863893	0.0127429	1.96365	0.429155	2.68224	2.58302	0.000818845	7.55769e-05	0.0164875	0.00146255	0.00140789	0	0.0107986	0.00709412	2.37543	0.323166	1.49324	1.43955
175	88-30-2	3-(Trifluoromethyl)-4-nitrophenol	79.2675	85.7817	90.1245	68.4104	1923.09	0.000453142	16.2085	51.3262	39.6337	42.8909	45.0623	34.2052	961.545	0.000226571	8.10425	25.6631	0.0527426	0.0258	1.73268	0.329761	0.844444	3.32385	3.3757	0.866208	0.0421177	3.01594	0.505817	0.515014	0.00347222	0.0412741	1.71089	0.36085	0.836139	3.28204	3.33328	0.855313	0.0415879	2.97807	0.499454	0.508536	0	0.0515902	1.69636	0.381577	0.830602	3.25417	3.305
176	56296-78-7	Fluoxetine hydrochloride	1315.12	1850.62	2207.61	422.631	26316.5	0.0111905	59.9557	59.9557	657.561	925.308	1103.81	211.315	13158.3	0.00559527	29.9778	29.9778	0.0527426	0.0192741	0.216403	0.444913	0.468268	3.60467	3.60543	0.0215581	0.00132501	0.125696	0.0321684	0.0321792	0.00347222	0.0308379	0.194973	0.626745	0.436712	3.2477	3.24866	0.0194232	0.00119379	0.113643	0.0289827	0.0289924	0	0.0385471	0.180686	0.747966	0.415674	3.00971	3.01082
177	120068-36-2	Fipronil sulfone	31450.8	37787.5	42011.9	20889.8	996655	0.000211795	11.7496	11.7496	15725.4	18893.7	21006	10444.9	498328	0.000105897	5.87482	5.87482	0.0527426	0.0250772	1.32932	0.113527	0.323834	2.89075	2.89098	0.732292	0.0107478	1.15728	0.451042	0.451088	0.00347222	0.0401192	1.3013	0.138792	0.317973	2.82981	2.83006	0.716857	0.0105213	1.1329	0.441535	0.44158	0	0.0501471	1.28262	0.155636	0.314066	2.78919	2.78945
178	39634-42-9	4-[(4-Trifluoromethylphenyl)oxy]phenol	15.2399	20.1709	23.4583	7.0215	1464.71	0.0034779	2.61623	2.61623	7.61995	10.0855	11.7291	3.51075	732.354	0.00173895	1.30812	1.30812	0.0527426	0.0230892	0.331962	0.116914	0.201656	0.879061	0.879305	0.0299637	0.00134268	0.130688	0.0229153	0.0229299	0.00347222	0.0369416	0.316811	0.155238	0.196241	0.838941	0.839248	0.0285961	0.0012814	0.124858	0.0218695	0.0218834	0	0.0461766	0.306711	0.180788	0.19263	0.812195	0.812542
179	27619-97-2	6:2 Fluorotelomer sulfonic acid	4.71762	5.22593	5.56481	3.87043	147.798	0.00186988	0.437883	0.437879	2.35881	2.61297	2.7824	1.93522	73.8992	0.00093494	0.218941	0.218939	0.0527426	0.0258374	1.8665	0.339993	1.0352	4.9604	4.96129	1.13667	0.0500823	4.56259	0.935069	0.935651	0.00347222	0.0413335	1.84393	0.382628	1.02704	4.90042	4.90137	1.12292	0.0494767	4.50758	0.923761	0.924336	0	0.0516642	1.82888	0.411051	1.0216	4.86042	4.86143
180	2706-90-3	Perfluoropentanoic acid	105.879	135.156	154.675	57.0828	707.406	1.55636e-06	44.8674	44.7619	52.9394	67.5782	77.3374	28.5414	353.703	7.7818e-07	22.4337	22.381	0.0527426	0.0121704	0.087754	1.64674	0.959136	6.36675	6.4251	0.0234699	0.00517278	0.216447	0.0469381	0.0474287	0.00347222	0.0194724	0.0679072	2.1047	0.809372	4.92682	4.97311	0.0181619	0.00400288	0.169716	0.0363224	0.036702	0	0.0243404	0.054676	2.41001	0.70953	3.96687	4.00512
181	907204-31-3	Fluxapyroxad	132.122	189.227	227.297	36.9475	1605.89	0.000204877	1.28268	1.28268	66.061	94.6134	113.648	18.4738	802.944	0.000102439	0.641339	0.641339	0.0527426	0.0158116	0.145209	0.400951	0.338949	2.79335	2.79377	0.0215867	0.000726173	0.0666349	0.0183396	0.0183427	0.00347222	0.0252982	0.122598	0.574673	0.294456	2.35837	2.35889	0.0182253	0.000613095	0.0563755	0.0154838	0.0154864	0	0.0316226	0.107523	0.690489	0.264794	2.06839	2.06896
182	581809-46-3	Bixafen	397.64	575.998	694.903	100.376	3969.59	8.17732e-05	0.198976	0.198976	198.82	287.999	347.452	50.188	1984.79	4.08866e-05	0.099488	0.099488	0.0527426	0.0135527	0.107272	0.450511	0.361636	3.07768	3.07816	0.0247044	0.000695615	0.0704766	0.0231097	0.0231127	0.00347222	0.0216841	0.0860396	0.653035	0.300289	2.46852	2.46909	0.0198147	0.000557932	0.0566713	0.0185356	0.018538	0	0.027105	0.0718847	0.78805	0.259391	2.06241	2.06305
183	183675-82-3	Penthiopyrad	71.9409	92.2933	105.862	38.0201	3214.51	0.00278061	2.12801	2.12801	35.9704	46.1466	52.9308	19.0101	1607.25	0.0013903	1.064	1.064	0.0527426	0.0239743	0.593956	0.10648	0.197256	1.21889	1.21902	0.104621	0.00246662	0.214946	0.0536287	0.0536394	0.00347222	0.038357	0.57348	0.137387	0.19167	1.17687	1.17702	0.101014	0.00238158	0.207553	0.0517799	0.0517902	0	0.0479454	0.559829	0.157991	0.187946	1.14885	1.14902
184	122454-29-9	Tralopyril	13935.3	18190.4	21027.1	6843.61	370224	0.215519	34.3976	34.3976	6967.67	9095.19	10513.5	3421.8	185112	0.107759	17.1988	17.1988	0.0527426	0.0229514	0.54457	0.172627	0.30738	2.23887	2.23911	0.111085	0.00321238	0.295303	0.0830225	0.0830364	0.00347222	0.0367205	0.518705	0.226471	0.294958	2.13253	2.1328	0.105808	0.00305981	0.281308	0.0790793	0.0790925	0	0.0459	0.501462	0.262366	0.286676	2.06164	2.06193
185	139968-49-3	Metaflumizone	50.8547	66.1581	76.3603	25.3491	2148.67	0.00123489	0.0617358	0.0617358	25.4274	33.079	38.1802	12.6745	1074.34	0.000617444	0.0308679	0.0308679	0.0527426	0.0237909	0.576955	0.0991705	0.198918	1.36201	1.36215	0.102963	0.00207498	0.208747	0.0578415	0.0578505	0.00347222	0.0380636	0.555735	0.129714	0.192803	1.31191	1.31207	0.0991761	0.00199867	0.201086	0.0557141	0.0557228	0	0.0475787	0.541589	0.150076	0.188726	1.27852	1.27869
186	122836-35-5	Sulfentrazone	707.889	916.883	1056.21	359.567	3638.65	4.56011e-09	320.119	318.425	353.945	458.441	528.106	179.783	1819.33	2.28006e-09	160.06	159.213	0.0527426	0.00445145	0.0170762	2.63381	1.0555	5.98368	5.99504	0.00189599	0.000558089	0.059826	0.00400501	0.00401538	0.00347222	0.00712231	0.00974036	3.41181	0.793655	3.41312	3.42269	0.00108148	0.000318337	0.0420515	0.00228448	0.00229039	0	0.00890288	0.0048498	3.93048	0.619091	1.69942	1.7078
187	68085-85-8	alpha-Cyhalothrin	5638.55	7462.45	8678.38	2598.72	692346	1.24222	25.7903	25.7902	2819.27	3731.22	4339.19	1299.36	346173	0.62111	12.8951	12.8951	0.0527426	0.0235932	0.383664	0.0611339	0.124893	0.567206	0.567318	0.0403714	0.000851571	0.096417	0.0183341	0.0183413	0.00347222	0.0377479	0.368605	0.0812177	0.121512	0.544943	0.545079	0.0387867	0.000818146	0.0926745	0.0176145	0.0176214	0	0.0471844	0.358566	0.0946069	0.119258	0.530101	0.530254
188	67485-29-4	Hydramethylnon	173.299	252.656	305.561	41.0377	47098.6	0.455906	26.3314	26.3313	86.6496	126.328	152.78	20.5189	23549.3	0.227953	13.1657	13.1657	0.0527426	0.0179555	0.0910601	0.0372254	0.357875	2.73616	2.73757	0.002446	6.18651e-05	0.294507	0.0231271	0.0231407	0.00347222	0.0287285	0.0801741	0.0543073	0.333821	2.40906	2.41103	0.00215363	5.44705e-05	0.269506	0.0203628	0.0203747	0	0.0359105	0.0729167	0.0656952	0.317785	2.19099	2.19334
189	355-68-0	Perfluorocyclohexane	0.58887	0.589371	0.589705	0.588034	1841.8	0.0790866	1.17747	1.17747	0.294435	0.294685	0.294852	0.294017	920.901	0.0395433	0.588735	0.588735	0.0527426	0.0282261	231.001	0.000118088	0.00263731	0.0026118	0.00261194	10440.3	0.00165755	0.96107	0.0375782	0.0375793	0.00347222	0.0443635	231.001	0.000119601	0.00263766	0.0026118	0.00261193	10440.2	0.00165755	0.961069	0.0375781	0.0375793	0	0.0551217	231.001	0.00012061	0.0026379	0.0026118	0.00261193
190	56773-42-3	Tetraethylammonium perfluorooctanesulfonate	2.85629	3.78379	4.40213	1.31046	896.991	0.0980037	1.10713	1.10712	1.42815	1.8919	2.20106	0.65523	448.496	0.0490019	0.553563	0.553559	0.0527426	0.0236958	0.364138	0.163734	0.82471	4.25653	4.26185	0.0368778	0.00219734	1.38365	0.137197	0.137638	0.00347222	0.037912	0.350448	0.217698	0.851907	4.0965	4.10349	0.0354952	0.00211496	1.37004	0.132054	0.132478	0	0.0473896	0.341321	0.253674	0.870038	3.98982	3.99791
191	2991-50-6	2-(N-Ethylperfluorooctanesulfonamido)acetic acid	0.134987	0.211437	0.262403	0.00757009	42.8996	2.44049e-05	0.000928329	0.000928329	0.0674934	0.105718	0.131202	0.00378504	21.4498	1.22024e-05	0.000464164	0.000464165	0.0527426	0.0256164	1.08676	0.0107213	0.007095	1.00117	1.00124	0.426365	6.52195e-05	0.019171	0.125041	0.125041	0.00347222	0.0409826	1.07083	0.0168313	0.00748649	0.986487	0.986568	0.420112	6.4263e-05	0.0189064	0.123207	0.123207	0	0.0512267	1.0602	0.0209046	0.00774748	0.976699	0.976786
192	355-02-2	Perfluoromethylcyclohexane	0.0807722	0.0824244	0.0835259	0.0780184	1590.35	0.00572576	0.134842	0.134842	0.0403861	0.0412122	0.041763	0.0390092	795.173	0.00286288	0.067421	0.067421	0.0527426	0.0273675	82.0207	2.64009e-05	0.000242639	0.00719023	0.00719056	3587.22	0.000238926	0.0809491	0.10011	0.100109	0.00347222	0.0435046	82.0202	3.18299e-05	0.0002434	0.00719018	0.00719052	3587.2	0.000238925	0.0809487	0.100109	0.100108	0	0.0542626	82.0198	3.54492e-05	0.000243907	0.00719015	0.00719049
193	96525-23-4	Flurtamone	3919.55	5806.16	7063.9	775.213	26659.8	0.000218466	181.244	181.244	1959.78	2903.08	3531.95	387.606	13329.9	0.000109233	90.6222	90.6222	0.0527426	0.00497686	0.0188203	1.32237	0.572565	4.3294	4.33129	0.00101466	8.26028e-05	0.0215787	0.00190072	0.00190138	0.00347222	0.00796296	0.0110547	1.95895	0.413902	2.543	2.54559	0.000595993	4.85192e-05	0.0147451	0.00111644	0.00111684	0	0.00995369	0.00587758	2.38333	0.308127	1.35207	1.35512
194	72850-64-7	Flurazole	1081.48	1358.27	1542.79	620.157	43781.5	0.0874274	111.365	111.365	540.738	679.134	771.397	310.078	21890.8	0.0437137	55.6825	55.6825	0.0527426	0.0241807	0.668812	0.213228	0.428112	2.57291	2.57332	0.1333	0.00612209	0.537247	0.129492	0.129542	0.00347222	0.038687	0.64748	0.269564	0.418589	2.49084	2.49132	0.129048	0.00592682	0.520221	0.125362	0.12541	0	0.0483578	0.633258	0.307121	0.41224	2.43613	2.43665
195	335104-84-2	Tembotrione	171.205	246.227	296.241	46.1698	1181.98	2.91496e-09	14.8174	25.6635	85.6027	123.113	148.12	23.0849	590.992	1.45748e-09	7.40869	12.8317	0.0527426	0.0070379	0.0320926	1.35364	0.657823	4.99693	4.90484	0.00409648	0.000341121	0.0388221	0.00679531	0.00667016	0.00347222	0.0112606	0.0208243	1.94706	0.499616	3.24241	3.184	0.00265813	0.000221347	0.0272071	0.00440935	0.00432814	0	0.0140757	0.0133121	2.34268	0.394145	2.07274	2.03678
196	333-36-8	Flurothyl	0.377502	0.377599	0.377663	0.377342	59.7381	0.0280112	1.36441	1.36441	0.188751	0.188799	0.188832	0.188671	29.869	0.0140056	0.682205	0.682205	0.0527426	0.0269787	14.7571	0.00241169	0.0338864	0.00202934	0.00203005	492.173	0.0254285	8.68194	0.0215461	0.0215881	0.00347222	0.043115	14.7568	0.00241933	0.0338866	0.0020293	0.00203001	492.163	0.025428	8.68175	0.0215457	0.0215877	0	0.0538724	14.7566	0.00242443	0.0338867	0.00202927	0.00202999
197	647-42-7	2-(Perfluorohexyl)ethanol	0.112196	0.127307	0.13738	0.087012	789.399	0.00362591	0.433416	0.433416	0.0560981	0.0636533	0.0686902	0.043506	394.699	0.00181296	0.216708	0.216708	0.0527426	0.0267101	2.69246	0.000452073	0.00302619	0.0171785	0.0171797	4.57317	0.000167911	0.0388491	0.0092886	0.00928969	0.00347222	0.0427269	2.68644	0.000535948	0.00302631	0.01714	0.0171414	4.56293	0.000167536	0.0387624	0.0092678	0.0092689	0	0.0534048	2.68242	0.000591864	0.00302639	0.0171144	0.0171158
198	71422-67-8	Chlorfluazuron	3.97295e+06	4.76062e+06	5.28573e+06	2.66017e+06	1.27365e+08	0.00220554	9598.23	9598.23	1.98647e+06	2.38031e+06	2.64286e+06	1.33008e+06	6.36826e+07	0.00110277	4799.12	4799.12	0.0527426	0.0251281	1.35819	0.21804	0.631745	5.63073	5.63132	0.765537	0.0214307	2.33705	0.905767	0.905949	0.00347222	0.0402005	1.33038	0.265956	0.622366	5.51545	5.5161	0.749864	0.0209919	2.2893	0.887223	0.887401	0	0.0502487	1.31185	0.297899	0.616113	5.4386	5.43929
199	116714-46-6	Novaluron	7472.72	10392.8	12339.5	2605.91	176182	0.101523	38.6785	38.6785	3736.36	5196.4	6169.76	1302.96	88091.2	0.0507616	19.3393	19.3393	0.0527426	0.0206817	0.287156	0.432769	0.602974	4.69227	4.69324	0.0348727	0.00215829	0.239844	0.0658561	0.065879	0.00347222	0.0330899	0.264656	0.602893	0.572983	4.32461	4.32583	0.0321403	0.00198917	0.22165	0.0606959	0.0607171	0	0.0413621	0.249656	0.716308	0.552989	4.0795	4.0809
200	141112-29-0	Isoxaflutole	4198.63	5911.74	7053.82	1343.43	24894.2	0.000136638	803.912	803.912	2099.31	2955.87	3526.91	671.716	12447.1	6.83192e-05	401.956	401.956	0.0527426	0.00462488	0.0182252	1.51891	0.630655	4.49304	4.49508	0.00314131	0.000359306	0.0345615	0.00496836	0.00497111	0.00347222	0.00739979	0.010499	2.13895	0.446033	2.58831	2.59098	0.00180962	0.000206986	0.0221111	0.00286213	0.00286371	0	0.00924973	0.00534823	2.55231	0.322952	1.31849	1.32158
201	103055-07-8	N-[2,5-dichloro-4-(1,1,2,3,3,3-hexafluoropropoxy)-phenyl-aminocarbonyl]-2,6-difluorobenzamide	15225.6	20590.1	24166.4	6284.69	357479	0.213906	182.987	184.631	7612.79	10295	12083.2	3142.35	178740	0.106953	91.4935	92.3155	0.0527426	0.021691	0.390376	0.38032	0.568986	4.39651	4.39721	0.0656726	0.0036515	0.349525	0.100809	0.100839	0.00347222	0.0347044	0.365286	0.515842	0.543296	4.11394	4.1148	0.0614516	0.00341681	0.327361	0.09433	0.0943581	0	0.04338	0.348559	0.606189	0.526169	3.92555	3.92653
202	64628-44-0	Triflumuron	522267	768911	933340	111195	4.64435e+06	0.329232	3053.6	3077.68	261134	384455	466670	55597.5	2.32217e+06	0.164616	1526.8	1538.84	0.0527426	0.0106229	0.0615573	1.02263	0.651485	5.20383	5.20541	0.00687482	0.000420755	0.0560894	0.0116169	0.0116203	0.00347222	0.0169965	0.0455385	1.50587	0.533	3.84966	3.85181	0.00508581	0.000311264	0.042909	0.00859388	0.00859643	0	0.0212456	0.0348593	1.82804	0.454011	2.94688	2.94942
203	79538-32-2	Tefluthrin	2869.43	4321.14	5288.94	449.922	2.40564e+06	10.3701	89.7019	89.702	1434.72	2160.57	2644.47	224.961	1.20282e+06	5.18507	44.851	44.851	0.0527426	0.0250408	0.633114	0.00586122	0.00624447	0.15644	0.156455	0.119813	5.07406e-05	0.00852755	0.00942469	0.00942505	0.00347222	0.0400632	0.619626	0.00885328	0.00631685	0.153107	0.153125	0.11726	4.96596e-05	0.00835147	0.0092239	0.00922425	0	0.0500782	0.610634	0.010848	0.0063651	0.150885	0.150906
204	375-73-5	Perfluorobutanesulfonic acid	28.4039	34.0602	37.8311	18.9767	586.15	0.00194861	3.91212	3.91209	14.202	17.0301	18.9156	9.48837	293.075	0.000974305	1.95606	1.95604	0.0527426	0.0240192	0.92063	0.523733	1.11601	7.51696	7.51822	0.313966	0.0267855	2.17268	0.585134	0.585414	0.00347222	0.0384278	0.889411	0.63427	1.08898	7.26206	7.26348	0.303319	0.0258772	2.09938	0.565292	0.565562	0	0.0480335	0.868599	0.707962	1.07096	7.09212	7.09365
205	354-58-5	1,1,1-Trichloro-2,2,2-trifluoroethane	2.34743	2.34786	2.34816	2.34669	399.271	0.186097	2.78591	2.78591	1.17371	1.17393	1.17408	1.17335	199.636	0.0930485	1.39296	1.39296	0.0527426	0.0279659	185.859	0.00173312	0.0257825	0.012752	0.0127529	8362.32	0.0246587	8.8948	0.18265	0.182681	0.00347222	0.0441031	185.858	0.00173813	0.0257831	0.0127519	0.0127529	8362.29	0.0246587	8.89477	0.182649	0.18268	0	0.0548613	185.858	0.00174146	0.0257835	0.0127519	0.0127528
206	328-84-7	1,2-Dichloro-4-(trifluoromethyl)benzene	7.43621	7.52845	7.58995	7.28248	3644.24	0.392869	7.45886	7.45886	3.71811	3.76423	3.79497	3.64124	1822.12	0.196435	3.72943	3.72943	0.0527426	0.0268889	4.66765	0.00236186	0.0249166	0.0462988	0.0463039	42.1338	0.00625069	1.71531	0.133046	0.133096	0.00347222	0.043006	4.66597	0.00247093	0.0249178	0.0462822	0.0462874	42.1187	0.00624845	1.7147	0.132998	0.133048	0	0.0537508	4.66485	0.00254365	0.0249186	0.0462711	0.0462764
207	307-35-7	Perfluorooctanesulfonyl fluoride	0.00784089	0.0112035	0.0134453	0.00223652	29.4103	5.29926e-06	0.000644866	0.000644866	0.00392045	0.00560176	0.00672263	0.00111826	14.7051	2.64963e-06	0.000322433	0.000322433	0.0527426	0.0269656	17.5192	0.000596523	0.000207588	0.749871	0.749906	630.118	0.000209248	0.0458458	8.58605	8.58597	0.00347222	0.0430844	17.5131	0.000942156	0.000230379	0.749613	0.749649	629.901	0.000209176	0.0458306	8.58309	8.58302	0	0.0538303	17.5091	0.00117258	0.000245572	0.749441	0.749477
208	73-48-3	Bendroflumethiazide	194.762	273.338	325.721	63.8034	1371.34	2.55477e-08	46.7299	46.928	97.3812	136.669	162.861	31.9017	685.671	1.27739e-08	23.3649	23.464	0.0527426	0.00740184	0.032101	1.64132	0.768245	5.34512	5.34629	0.00186341	0.000280254	0.039619	0.00415773	0.00415923	0.00347222	0.0118429	0.0211537	2.3037	0.610135	3.52229	3.52494	0.00122793	0.00018468	0.029726	0.00273983	0.00274082	0	0.0148036	0.0138555	2.74529	0.504728	2.30707	2.31071
209	375-22-4	Perfluorobutanoic acid	9.77136	11.4524	12.5731	6.96962	87.7342	9.26662e-07	5.8706	5.82632	4.88568	5.7262	6.28654	3.48481	43.8671	4.63331e-07	2.9353	2.91316	0.0527426	0.0200676	0.350016	1.20734	1.085	6.76284	7.04694	0.0948196	0.0207862	0.779658	0.175117	0.183088	0.00347222	0.0321071	0.319475	1.42044	1.01606	6.17274	6.43248	0.086546	0.0189725	0.712479	0.159837	0.167113	0	0.0401335	0.299114	1.5625	0.970094	5.77934	6.02285
210	375-01-9	3:1 Fluorotelomer alcohol	0.0291279	0.0291535	0.0291705	0.0290853	4.18351	0.00131742	0.120201	0.120201	0.014564	0.0145767	0.0145853	0.0145426	2.09175	0.00065871	0.0601003	0.0601003	0.0527426	0.0269148	5.46129	0.00550257	0.054675	0.00568903	0.00569189	69.8145	0.0221712	5.27218	0.0231519	0.0232194	0.00347222	0.0430448	5.46056	0.00552983	0.0546699	0.00568826	0.00569114	69.8052	0.0221682	5.27147	0.0231488	0.0232163	0	0.0537981	5.46008	0.005548	0.0546664	0.00568776	0.00569064
211	336-08-3	Perfluorohexanedioic acid	10.2453	11.4648	12.2779	8.21266	327.467	0.0034025	0.0226473	0.0226473	5.12263	5.73241	6.13893	4.10633	163.734	0.00170125	0.0113237	0.0113237	0.0527426	0.0257316	1.73118	0.229421	0.910737	4.38241	4.38302	0.935018	0.029249	3.57789	0.7296	0.7299	0.00347222	0.0411647	1.70808	0.260602	0.901362	4.32392	4.32457	0.922538	0.0288586	3.53022	0.719862	0.720157	0	0.0514534	1.69267	0.28139	0.895112	4.28492	4.2856
212	272451-65-7	Flubendiamide	1699.77	2486.59	3011.14	388.4	15302.4	0.000140103	3.17149	3.17149	849.885	1243.3	1505.57	194.2	7651.21	7.00516e-05	1.58574	1.58574	0.0527426	0.011608	0.0769873	0.955472	0.703844	5.79218	5.79375	0.0161531	0.000826582	0.099054	0.0290842	0.0290912	0.00347222	0.0185726	0.0586466	1.39834	0.581739	4.4123	4.41438	0.0123049	0.000629665	0.0767173	0.0221555	0.0221608	0	0.0232157	0.0464194	1.69358	0.500335	3.49239	3.4948
[truncated: 155 more rows]
[truncated: 131 more columns]

## Sheet: Table S6
RowNr	CAS RN	Name	PesticideTargetClass	PesticideChemClass	MW	pKaChemClass	pKa.gain	pKa.loss	KOW	Koc	KH25C	Pvap25	Sol25	KDOC	KpSS	KpSd	KpSl	kdegA	kdegW	kdegSd	kdegSl	kdissP	kdisswheat	kdissrice	kdisstomato	kdissapple	kdisslettuce	kdisspotato	avlogEC50	avlogEC50.marine	ED50inh,noncanc	ED50ing,noncanc	ED50inh,canc	ED50ing,canc	BAFroot	BAFleaf	BTFmeat	BTFmilk	BAFfish	Kqa	LCFairgas	LCFairpart	Flagged "indicative" Characterization factor "F"
[truncated: 368 more rows]
[truncated: 4 more columns]

[truncated: 2 more sheets: Table S7, Table S8]
